# Supplementary material for: Benzene-1,3,5-tricarb­oxy­lic acid–5-(pyridin-1-ium-3-yl)-5H-1,2,3,4-tetra­zol-5-ide (1/1)
Source: Acta Crystallogr Sect E Struct Rep Online. 2011 Jun 11;67(Pt 7):o1620. doi: 10.1107/S1600536811021490 (PMC3151784; doi:10.1107/S1600536811021490)
Supplement: Supplementary file 2 [file e-67-o1620-Isup2.hkl]

# 
# h,k,l, Fc-squared, Fo-squared, sigma(Fo-squared) and status flag 
# 
data_I
_shelx_title ' I in P-1' 
_shelx_refln_list_code          4 
_shelx_F_calc_maximum      208.03 
_exptl_crystal_F_000       368.00 
_reflns_d_resolution_high  0.8255 
 
loop_ 
 _symmetry_equiv_pos_as_xyz 
 'x, y, z' 
 '-x, -y, -z' 
 
_cell_length_a     7.6596 
_cell_length_b     8.7374 
_cell_length_c    11.3931 
_cell_angle_alpha  94.336 
_cell_angle_beta   95.584 
_cell_angle_gamma  98.465 
 
_shelx_F_squared_multiplier     1.000 
 
loop_ 
 _refln_index_h 
 _refln_index_k 
 _refln_index_l 
 _refln_F_squared_calc 
 _refln_F_squared_meas 
 _refln_F_squared_sigma 
 _refln_observed_status 
   1   0   0       29.59       22.19      1.35 o 
   2   0   0      705.31      718.19      6.13 o 
   3   0   0      917.60      899.62      8.48 o 
   4   0   0      184.42      184.98      3.83 o 
   5   0   0      187.47      185.65      4.27 o 
   6   0   0        2.49        5.77      1.46 o 
   7   0   0       17.39       17.10      2.52 o 
   8   0   0        5.46       10.03      3.99 o 
   9   0   0        2.78        6.18      2.62 o 
  -9   1   0       16.47       11.82      5.24 o 
  -8   1   0        2.66        6.21      1.70 o 
  -7   1   0       14.09       15.33      2.17 o 
  -6   1   0       15.25       14.17      1.79 o 
  -5   1   0      222.82      219.55      4.89 o 
  -4   1   0      341.53      377.77      5.78 o 
  -3   1   0      102.52       87.76      2.40 o 
  -2   1   0        2.16        4.05      0.74 o 
  -1   1   0       32.81       24.70      0.83 o 
   0   1   0      433.52      464.30     11.51 o 
   1   1   0     2555.60     2533.89     16.83 o 
   2   1   0      343.61      320.31      5.19 o 
   3   1   0       67.31       72.89      2.46 o 
   4   1   0      101.48      103.19      2.66 o 
   5   1   0      408.79      400.33      8.58 o 
   6   1   0      178.83      160.09      5.91 o 
   7   1   0       33.68       38.02      5.26 o 
   8   1   0        4.07        5.25      2.25 o 
  -9   2   0        0.52        3.55      3.55 o 
  -8   2   0        0.29        3.61      2.02 o 
  -7   2   0        9.87       16.68      3.56 o 
  -6   2   0       80.97       72.12      3.53 o 
  -5   2   0      446.04      448.52      7.18 o 
  -4   2   0      250.56      267.54      5.03 o 
  -3   2   0       18.92       25.98      1.64 o 
  -2   2   0       26.23       29.42      1.40 o 
  -1   2   0      698.50      682.82      6.97 o 
   0   2   0      218.54      211.31      2.87 o 
   1   2   0       64.38       62.25      1.67 o 
   2   2   0       74.47       81.26      3.84 o 
   3   2   0       30.52       40.34      2.82 o 
   4   2   0        0.59        0.89      1.00 o 
   5   2   0      255.97      239.09      6.92 o 
   6   2   0        1.68        7.49      1.79 o 
   7   2   0       33.85       38.32      3.91 o 
   8   2   0        4.88        2.71      2.75 o 
  -9   3   0        6.10        9.91      4.49 o 
  -8   3   0       50.69       56.91     12.48 o 
  -7   3   0       59.11       65.18      3.66 o 
  -6   3   0        8.80        9.98      1.54 o 
  -5   3   0       26.72       35.00      2.61 o 
  -4   3   0      218.15      199.17      4.38 o 
  -3   3   0      436.21      436.50      5.97 o 
  -2   3   0      608.49      586.47      6.27 o 
  -1   3   0      199.38      171.37      3.86 o 
   0   3   0      428.05      416.59      4.99 o 
   1   3   0       19.96       30.19      1.50 o 
   2   3   0      229.28      251.16      4.90 o 
   3   3   0       15.42       21.92      2.41 o 
   4   3   0       46.86       54.09      3.31 o 
   5   3   0      205.40      190.25      6.59 o 
   6   3   0      107.40      108.98      5.27 o 
   7   3   0       57.48       53.06      5.52 o 
   8   3   0       30.15       31.23      4.32 o 
  -8   4   0       15.02       16.75      4.40 o 
  -7   4   0        1.66        9.77      2.21 o 
  -6   4   0      122.68      117.64      4.03 o 
  -5   4   0       74.11       70.06      2.89 o 
  -4   4   0      282.90      271.06      5.29 o 
  -3   4   0      146.43      160.37      4.28 o 
  -2   4   0      129.14      129.08      4.52 o 
  -1   4   0      887.36      961.73     10.94 o 
   0   4   0      239.20      240.43      4.18 o 
   1   4   0      129.90      133.06      3.27 o 
   2   4   0      240.56      255.93      4.61 o 
   3   4   0       73.45       70.94      3.69 o 
   4   4   0       12.32       22.48      5.62 o 
   5   4   0        3.20        4.69      1.76 o 
   6   4   0       33.50       33.91      4.74 o 
   7   4   0       56.17       61.85      4.67 o 
  -8   5   0        0.40        1.65      2.20 o 
  -7   5   0      132.10      142.06     11.80 o 
  -6   5   0        0.19        1.21      2.73 o 
  -5   5   0        1.46        3.23      1.30 o 
  -4   5   0        6.84       12.78      2.45 o 
  -3   5   0        1.55        3.90      1.62 o 
  -2   5   0      757.97      864.55     11.51 o 
  -1   5   0        3.74        4.64      1.80 o 
   0   5   0       33.51       35.76      1.98 o 
   1   5   0      508.99      540.10      7.50 o 
   2   5   0       67.17       65.63      2.63 o 
   3   5   0      152.22      148.11      6.35 o 
   4   5   0       99.31       96.44      4.80 o 
   5   5   0        1.31        6.34      1.86 o 
   6   5   0       70.87       71.50      5.13 o 
   7   5   0        4.58        0.70      1.57 o 
  -8   6   0      119.82      117.64      6.66 o 
  -7   6   0      119.60      126.52      6.96 o 
  -6   6   0       96.11      102.78      6.25 o 
  -5   6   0       20.10       22.66      3.19 o 
  -4   6   0      154.18      151.50      6.39 o 
  -3   6   0      321.91      289.97     10.13 o 
  -2   6   0      681.77      665.35     11.07 o 
  -1   6   0        0.00        0.37      1.26 o 
   0   6   0        5.80        6.79      1.63 o 
   1   6   0      167.65      164.20      4.41 o 
   2   6   0      331.83      316.22      8.36 o 
   3   6   0      731.37      682.79     12.69 o 
   4   6   0      184.53      166.35      6.43 o 
   5   6   0      180.24      162.08      6.66 o 
   6   6   0        7.01       12.60      2.27 o 
  -7   7   0       41.96       40.64      5.00 o 
  -6   7   0        3.13       13.40      2.68 o 
  -5   7   0        2.16        7.30      2.51 o 
  -4   7   0        3.26        4.17      1.52 o 
  -3   7   0        4.42        7.38      1.80 o 
  -2   7   0       61.96       66.40      4.30 o 
  -1   7   0       15.39       17.88      2.56 o 
   0   7   0      248.40      235.37      6.83 o 
   1   7   0      703.05      617.55     11.27 o 
   2   7   0       14.82       20.60      3.71 o 
   3   7   0      508.84      463.72     13.56 o 
   4   7   0      124.63      125.03      9.55 o 
   5   7   0       10.49       10.90      2.30 o 
  -7   8   0        9.91       12.01      2.55 o 
  -6   8   0       67.25       67.90     11.44 o 
  -5   8   0       44.16       51.72      9.40 o 
  -4   8   0       20.48       16.12      2.65 o 
  -3   8   0      183.21      161.84      6.20 o 
  -2   8   0       19.64       22.75      3.00 o 
  -1   8   0        1.29        5.09      1.61 o 
   0   8   0        6.57       14.55      2.46 o 
   1   8   0      207.29      201.94      8.92 o 
   2   8   0        1.90        4.57      2.01 o 
   3   8   0        3.58        6.64      2.61 o 
   4   8   0        8.88       17.41      3.91 o 
  -5   9   0       54.02       53.98      6.14 o 
  -4   9   0       55.85       49.30      5.88 o 
  -3   9   0       27.53       31.93      3.66 o 
  -2   9   0       13.51       19.07      2.69 o 
  -1   9   0       47.67       50.45      4.62 o 
   0   9   0        0.93        3.57      1.80 o 
   1   9   0       27.02       40.00      5.31 o 
   2   9   0       37.10       58.05      6.48 o 
   3   9   0        0.68        6.58      3.55 o 
  -4  10   0        0.74        6.03      6.71 o 
  -3  10   0       72.92       80.42      5.85 o 
  -2  10   0       20.07       19.71      2.69 o 
  -1  10   0       28.33       36.05      3.98 o 
   0  10   0       32.16       48.48      6.02 o 
   1  10   0        2.03        2.99      1.71 o 
  -1 -10   1       53.75       51.08      6.26 o 
   0 -10   1       15.96       22.97      4.01 o 
   1 -10   1       53.34       62.31      5.25 o 
   2 -10   1       24.55       36.56      4.94 o 
   3 -10   1       44.83       44.16      5.78 o 
   4 -10   1        2.20        1.15      1.69 o 
  -3  -9   1       19.77       27.56      5.31 o 
  -2  -9   1        0.74        5.65      3.20 o 
  -1  -9   1       89.05       83.94      6.44 o 
   0  -9   1       13.83       12.79      2.46 o 
   1  -9   1        8.99       10.35      3.42 o 
   2  -9   1       77.07       71.94      4.58 o 
   3  -9   1       65.54       57.36      6.45 o 
   4  -9   1       25.45       20.29      3.75 o 
   5  -9   1        0.28        1.43      1.66 o 
  -4  -8   1        3.32        6.02      2.32 o 
  -3  -8   1       24.88       25.88      4.30 o 
  -2  -8   1       79.35       71.27      5.86 o 
  -1  -8   1      296.72      251.66      9.66 o 
   0  -8   1       25.63       30.06      3.38 o 
   1  -8   1        6.13        5.21      1.59 o 
   2  -8   1       89.70       81.23      4.28 o 
   3  -8   1        1.23        3.75      1.42 o 
   4  -8   1      115.78      109.07      8.60 o 
   5  -8   1       49.31       47.93      5.86 o 
   6  -8   1        0.51        7.10      2.05 o 
  -5  -7   1        3.52        8.06      1.92 o 
  -4  -7   1      234.76      217.17      7.67 o 
  -3  -7   1       94.73       88.98      4.64 o 
  -2  -7   1      147.09      146.12      7.10 o 
  -1  -7   1       88.76       84.72      4.09 o 
   0  -7   1      502.92      469.60     20.68 o 
   1  -7   1       69.01       59.10      4.24 o 
   2  -7   1      235.00      243.72      7.07 o 
   3  -7   1       53.91       56.29      3.97 o 
   4  -7   1       63.36       52.72      5.67 o 
   5  -7   1      234.79      227.24      9.69 o 
   6  -7   1        0.34        2.95      2.44 o 
   7  -7   1        9.06       16.41      3.08 o 
  -6  -6   1       20.36       22.49      2.96 o 
  -5  -6   1       16.34       27.29      3.69 o 
  -4  -6   1       27.28       39.63      4.10 o 
  -3  -6   1        1.84        2.65      1.64 o 
  -2  -6   1       26.20       34.69      3.01 o 
  -1  -6   1       21.52       26.84      2.33 o 
   0  -6   1       54.57       57.81      2.62 o 
   1  -6   1       16.06       23.15      2.61 o 
   2  -6   1       11.40       16.44      2.61 o 
   3  -6   1       65.73       58.53      3.73 o 
   4  -6   1       35.18       41.83      3.22 o 
   5  -6   1      103.46      101.68      6.01 o 
   6  -6   1      149.31      145.46      7.50 o 
   7  -6   1        0.24        1.73      3.15 o 
   8  -6   1       57.11       64.33      6.48 o 
  -7  -5   1       29.09       32.13      4.72 o 
  -6  -5   1       21.64       21.80      3.02 o 
  -5  -5   1        1.02        3.25      1.63 o 
  -4  -5   1       22.65       26.53      3.26 o 
  -3  -5   1       46.64       45.25      3.78 o 
  -2  -5   1        0.48        1.45      0.74 o 
  -1  -5   1       15.48       21.05      1.89 o 
   0  -5   1       70.50       77.58      2.72 o 
   1  -5   1      119.62      125.23      3.30 o 
   2  -5   1       68.48       69.39      2.54 o 
   3  -5   1      614.65      572.83      8.01 o 
   4  -5   1        3.48        5.54      1.15 o 
   5  -5   1       58.89       64.65      3.48 o 
   6  -5   1      356.24      346.21     11.13 o 
   7  -5   1       14.54       19.56      3.47 o 
   8  -5   1        4.15        5.54      5.29 o 
  -7  -4   1       47.12       48.51      6.26 o 
  -6  -4   1       15.10       29.54      3.61 o 
  -5  -4   1        1.58        3.40      1.65 o 
  -4  -4   1        2.91        3.35      1.78 o 
  -3  -4   1      223.88      225.51      6.28 o 
  -2  -4   1      810.43      835.63      9.07 o 
  -1  -4   1       13.16       20.93      1.69 o 
   0  -4   1     2740.08     2995.78     19.53 o 
   1  -4   1     1102.70     1213.65     12.58 o 
   2  -4   1      624.51      748.03      8.03 o 
   3  -4   1      103.07      114.85      3.17 o 
   4  -4   1       38.77       30.13      2.00 o 
   5  -4   1      432.86      447.09      7.49 o 
   6  -4   1      111.51      102.44      4.68 o 
   7  -4   1      115.36      111.99      5.09 o 
   8  -4   1       14.69       21.28      3.48 o 
  -8  -3   1        0.07        3.02      1.97 o 
  -7  -3   1        2.62        2.99      1.93 o 
  -6  -3   1        4.04        8.13      2.00 o 
  -5  -3   1      270.85      277.64      7.66 o 
  -4  -3   1      354.06      324.68      7.66 o 
  -3  -3   1      452.18      466.91      6.05 o 
  -2  -3   1       15.38       12.83      1.24 o 
  -1  -3   1      937.75      973.19      9.83 o 
   0  -3   1       12.98       13.08      1.26 o 
   1  -3   1      432.14      415.59      5.04 o 
   2  -3   1      678.46      764.59      7.55 o 
   3  -3   1      417.00      430.55      6.65 o 
   4  -3   1       93.88       87.30      2.86 o 
   5  -3   1        2.57        2.14      0.94 o 
   6  -3   1       19.37       28.36      2.58 o 
   7  -3   1       10.83       14.53      2.27 o 
   8  -3   1        4.26        6.73      5.53 o 
   9  -3   1        3.19       10.09      2.51 o 
  -8  -2   1        0.86        8.37      2.41 o 
  -7  -2   1      104.45       97.83      4.96 o 
  -6  -2   1      165.38      164.81      6.96 o 
  -5  -2   1      152.74      162.32      6.45 o 
  -4  -2   1      145.31      145.28      4.07 o 
  -3  -2   1       28.55       36.56      1.59 o 
  -2  -2   1      659.41      659.55      6.52 o 
  -1  -2   1       94.57       73.57      1.94 o 
   0  -2   1     6263.33     6482.25     53.80 o 
   1  -2   1       76.51       65.36      1.72 o 
   2  -2   1      721.68      743.11      6.84 o 
   3  -2   1      236.96      233.79      4.66 o 
   4  -2   1        0.89        5.85      1.12 o 
   5  -2   1       51.38       61.20      2.65 o 
   6  -2   1      452.56      431.76     11.09 o 
   7  -2   1        0.90        1.22      1.15 o 
   8  -2   1        1.12        5.82      3.71 o 
   9  -2   1        7.38       10.48      2.87 o 
  -8  -1   1       11.55       12.47      2.91 o 
  -7  -1   1        0.19        2.77      1.47 o 
  -6  -1   1        3.09        5.04      1.60 o 
  -5  -1   1        9.09       13.33      2.15 o 
  -4  -1   1       60.48       55.28      2.09 o 
  -3  -1   1      251.34      243.87      3.90 o 
  -2  -1   1      546.77      552.66      5.44 o 
  -1  -1   1      135.32      154.94      2.49 o 
   0  -1   1      760.96      801.17     10.11 o 
   1  -1   1      289.45      274.92      3.78 o 
   2  -1   1     2549.43     2684.57     19.04 o 
   3  -1   1       62.28       47.26      1.81 o 
   4  -1   1       51.34       54.04      2.19 o 
   5  -1   1      137.28      143.41      3.90 o 
   6  -1   1       29.09       36.36      3.28 o 
   7  -1   1        2.92        3.97      1.93 o 
   8  -1   1       87.11       76.64      5.65 o 
   9  -1   1        9.57       15.27      2.74 o 
  -9   0   1        6.37        8.63      2.41 o 
  -8   0   1        0.00        0.00      2.13 o 
  -7   0   1       19.46       24.57      2.91 o 
  -6   0   1        0.59        2.44      1.13 o 
  -5   0   1      165.23      161.30      4.06 o 
  -4   0   1       29.69       30.18      1.82 o 
  -3   0   1      117.69      132.53      2.88 o 
  -2   0   1     1894.26     1947.44     12.25 o 
  -1   0   1        0.29        0.00      1.24 o 
   1   0   1     2315.80     2295.44     42.54 o 
   2   0   1        3.26        1.67      0.51 o 
   3   0   1       16.07       23.58      1.34 o 
   4   0   1       57.30       68.67      2.31 o 
   5   0   1      224.68      225.76      4.69 o 
   6   0   1        0.07        3.15      1.38 o 
   7   0   1       12.11       14.50      2.42 o 
   8   0   1       15.48       22.68      2.94 o 
   9   0   1        1.76       10.57      4.53 o 
  -9   1   1        2.37        5.53      1.90 o 
  -8   1   1        5.02        8.53      2.80 o 
  -7   1   1        1.08        2.43      1.64 o 
  -6   1   1        0.12        3.10      0.93 o 
  -5   1   1        3.75       10.07      1.36 o 
  -4   1   1      157.31      163.37      4.31 o 
  -3   1   1      146.90      146.37      3.14 o 
  -2   1   1      348.00      366.84      5.73 o 
  -1   1   1      390.59      344.56      4.03 o 
   0   1   1      796.93      841.28      6.69 o 
   1   1   1     5721.09     5844.42     58.78 o 
   2   1   1      139.82      140.42      3.56 o 
   3   1   1        1.22        2.75      1.49 o 
   4   1   1      207.69      215.69      5.61 o 
   5   1   1       27.38       36.49      3.35 o 
   6   1   1       47.08       49.51      4.13 o 
   7   1   1       34.17       48.19      4.42 o 
   8   1   1       53.60       61.47      5.33 o 
  -9   2   1        0.14        0.71      3.73 o 
  -8   2   1      116.70      124.62     10.48 o 
  -7   2   1       25.01       28.31      3.67 o 
  -6   2   1        3.03        6.94      1.31 o 
  -5   2   1       34.17       35.23      2.41 o 
  -4   2   1      354.38      349.49      5.76 o 
  -3   2   1       22.30       26.02      1.59 o 
  -2   2   1     3410.59     3503.40     20.19 o 
  -1   2   1      187.72      168.45      3.42 o 
   0   2   1        6.33        4.51      0.65 o 
   1   2   1      199.90      160.87      2.67 o 
   2   2   1      644.77      630.75     11.55 o 
   3   2   1     1168.10     1256.73     14.09 o 
   4   2   1       45.39       49.13      3.55 o 
   5   2   1       86.41       84.56      4.21 o 
   6   2   1       10.34       18.43      2.72 o 
   7   2   1        2.80        1.95      1.59 o 
   8   2   1        9.30        9.56      2.05 o 
  -8   3   1       13.73       16.17      2.64 o 
  -7   3   1        5.15        8.17      1.49 o 
  -6   3   1       35.48       40.54      2.86 o 
  -5   3   1       92.89       86.45      3.24 o 
  -4   3   1        1.05        4.30      0.95 o 
  -3   3   1       42.20       40.82      1.88 o 
  -2   3   1       16.68       19.68      2.00 o 
  -1   3   1      893.63      897.89      9.66 o 
   0   3   1        3.35        0.93      0.73 o 
   1   3   1      591.71      603.06      6.84 o 
   2   3   1     1257.08     1270.72     13.86 o 
   3   3   1      745.48      797.83     11.61 o 
   4   3   1      163.58      177.94      5.90 o 
   5   3   1        7.75       15.77      2.51 o 
   6   3   1       63.60       65.59      4.11 o 
   7   3   1       69.52       69.28      5.62 o 
   8   3   1        2.63        7.44      2.00 o 
  -8   4   1       12.30       14.79      3.78 o 
  -7   4   1      132.16      130.23      5.08 o 
  -6   4   1        7.46        9.24      1.52 o 
  -5   4   1       18.49       24.19      2.24 o 
  -4   4   1      175.49      182.03      4.29 o 
  -3   4   1      333.33      366.65      5.50 o 
  -2   4   1     2092.66     2192.81     19.09 o 
  -1   4   1        6.49        3.79      1.06 o 
   0   4   1      880.92      911.05      8.68 o 
   1   4   1       20.62       20.59      1.70 o 
   2   4   1       30.04       34.10      2.25 o 
   3   4   1        1.51        4.71      1.54 o 
   4   4   1        1.24        5.62      1.73 o 
   5   4   1       56.55       56.19      4.66 o 
   6   4   1       26.06       29.47      3.64 o 
   7   4   1        4.52        3.39      2.08 o 
  -7   5   1        0.27        2.52      1.27 o 
  -6   5   1        0.24        3.33      1.54 o 
  -5   5   1      142.54      127.44     13.00 o 
  -4   5   1       63.50       62.95      3.64 o 
  -3   5   1       23.59       24.22      2.65 o 
  -2   5   1       19.65       23.21      2.48 o 
  -1   5   1       42.20       38.15      2.99 o 
   0   5   1       54.34       54.77      2.21 o 
   1   5   1        0.07        0.93      1.03 o 
   2   5   1      201.91      190.68      5.85 o 
   3   5   1        6.26       10.08      2.76 o 
   4   5   1       28.09       31.20      4.49 o 
   5   5   1      163.89      150.91      7.65 o 
   6   5   1        7.61       12.03      2.30 o 
   7   5   1       74.13       78.68      5.17 o 
  -8   6   1       91.04       92.36      8.17 o 
  -7   6   1       54.72       58.60      6.04 o 
  -6   6   1       54.29       66.25      4.03 o 
  -5   6   1       82.02       77.98      4.05 o 
  -4   6   1        1.91        2.41      1.41 o 
  -3   6   1       81.40       76.60      3.88 o 
  -2   6   1       14.44       18.92      2.55 o 
  -1   6   1       22.65       23.03      2.75 o 
   0   6   1       29.00       24.09      2.79 o 
   1   6   1        2.30        7.50      1.57 o 
   2   6   1        7.83        9.43      2.59 o 
   3   6   1       56.89       68.87      4.54 o 
   4   6   1       21.86       25.80      3.45 o 
   5   6   1       12.31       18.26      2.92 o 
   6   6   1        4.94        5.40      3.88 o 
  -7   7   1       33.96       52.78      7.82 o 
  -6   7   1       18.85       25.71      3.84 o 
  -5   7   1       34.17       42.31      3.95 o 
  -4   7   1       53.82       62.81      4.29 o 
  -3   7   1        0.13        2.75      1.64 o 
  -2   7   1       28.21       40.63      4.61 o 
  -1   7   1      203.82      189.12      9.17 o 
   0   7   1      446.76      436.81      9.57 o 
   1   7   1      283.61      276.48      9.98 o 
   2   7   1      589.10      537.03     34.23 o 
   3   7   1       18.63       29.19      4.74 o 
   4   7   1       91.80       88.32      6.10 o 
   5   7   1        6.19        7.31      2.47 o 
  -7   8   1       28.74       29.44      3.94 o 
  -6   8   1       30.42       37.98      4.77 o 
  -5   8   1        0.83        4.59      1.62 o 
  -4   8   1      154.38      125.84      5.64 o 
  -3   8   1       44.43       40.83      4.04 o 
  -2   8   1        0.09        4.01      1.44 o 
  -1   8   1      110.14      108.19      4.97 o 
   0   8   1       92.98       79.86      4.49 o 
   1   8   1       38.78       40.14      5.28 o 
   2   8   1        9.29       15.04      3.58 o 
   3   8   1        0.03        2.92      1.78 o 
   4   8   1       59.10       68.19      6.93 o 
  -5   9   1       15.95       19.71      5.40 o 
  -4   9   1       63.94       57.62      4.39 o 
  -3   9   1       14.76       20.86      3.09 o 
  -2   9   1        3.56        6.32      2.12 o 
  -1   9   1      187.17      176.90      8.17 o 
   0   9   1        1.04        3.03      1.57 o 
   1   9   1       33.45       39.08      5.49 o 
   2   9   1        0.01        3.85      1.83 o 
   3   9   1        2.27       10.08      2.14 o 
  -4  10   1       19.11       21.83      4.82 o 
  -3  10   1       77.47       80.40      4.75 o 
  -2  10   1       12.65       17.71      2.77 o 
  -1  10   1       23.40       30.01      4.29 o 
   0  10   1       77.10       98.79      7.18 o 
   1  10   1        1.55        0.76      3.78 o 
  -1 -10   2       37.14       46.25      5.59 o 
   0 -10   2        7.67       15.06      3.22 o 
   1 -10   2       70.80       86.70      7.61 o 
   2 -10   2        0.97        1.18      1.66 o 
   3 -10   2        1.43        4.41      1.89 o 
   4 -10   2        1.15        4.96      1.94 o 
  -3  -9   2       29.26       31.05      4.84 o 
  -2  -9   2       20.72       31.24      4.78 o 
  -1  -9   2       36.58       42.94      5.33 o 
   0  -9   2       52.68       54.27      4.49 o 
   1  -9   2      167.23      151.09      6.16 o 
   2  -9   2       87.12       75.29      8.17 o 
   3  -9   2       61.87       65.38      7.02 o 
   4  -9   2       99.84       86.74      6.36 o 
   5  -9   2       10.09       11.13      2.46 o 
  -4  -8   2        0.05        3.42      1.71 o 
  -3  -8   2       43.04       48.32      5.72 o 
  -2  -8   2        0.65        0.76      1.55 o 
  -1  -8   2       52.38       61.34      5.15 o 
   0  -8   2       35.93       34.48      3.54 o 
   1  -8   2      265.93      228.27      7.19 o 
   2  -8   2        0.28        0.30      1.84 o 
   3  -8   2       53.33       52.87      7.15 o 
   4  -8   2      301.86      267.67     11.00 o 
   5  -8   2        0.43        0.47      1.69 o 
   6  -8   2       61.60       67.28      8.73 o 
  -5  -7   2      135.80      133.84      6.25 o 
  -4  -7   2       10.56       17.37      2.88 o 
  -3  -7   2      215.44      203.92      7.01 o 
  -2  -7   2       11.00       13.55      2.27 o 
  -1  -7   2      129.43      117.88      4.82 o 
   0  -7   2      550.29      508.36     10.36 o 
   1  -7   2        0.46        1.37      1.08 o 
   2  -7   2       10.20       15.32      2.37 o 
   3  -7   2       20.41       19.46      3.43 o 
   4  -7   2       21.55       33.94      8.53 o 
   5  -7   2      131.74      121.03      9.82 o 
   6  -7   2      143.09      125.74      8.84 o 
   7  -7   2        0.67        1.31      1.81 o 
  -6  -6   2       66.87       77.16      7.66 o 
  -5  -6   2      419.19      381.52     10.34 o 
  -4  -6   2      104.91      101.21      5.03 o 
  -3  -6   2       53.34       57.82      3.84 o 
  -2  -6   2        0.64        2.64      1.03 o 
  -1  -6   2       43.52       43.85      2.72 o 
   0  -6   2      741.53      765.14      9.88 o 
   1  -6   2      117.37      121.59      3.71 o 
   2  -6   2      478.85      471.63      8.99 o 
   3  -6   2        4.08        5.30      1.48 o 
   4  -6   2      113.80      102.56      6.00 o 
   5  -6   2      331.93      321.78     11.04 o 
   6  -6   2      372.41      372.23     12.46 o 
   7  -6   2       78.86       74.63      7.24 o 
   8  -6   2       13.07       18.89      3.58 o 
  -7  -5   2        6.52        4.98      4.71 o 
  -6  -5   2       15.64       29.14      4.71 o 
  -5  -5   2      102.35      101.64      6.03 o 
  -4  -5   2        0.11        2.38      1.36 o 
  -3  -5   2       85.88       84.72      4.17 o 
  -2  -5   2        0.96        1.69      0.91 o 
  -1  -5   2        3.34        6.50      1.26 o 
   0  -5   2      571.96      655.48      8.36 o 
   1  -5   2        0.96        1.42      0.70 o 
   2  -5   2        3.35        6.17      1.11 o 
   3  -5   2      166.46      160.22      4.90 o 
   4  -5   2       84.72       85.40      8.34 o 
   5  -5   2      175.05      170.94      6.00 o 
   6  -5   2       28.02       35.59      7.86 o 
   7  -5   2       22.38       29.86      4.26 o 
   8  -5   2       47.25       46.13      5.06 o 
  -7  -4   2        0.18        2.44      1.99 o 
  -6  -4   2       20.30       25.93      4.59 o 
  -5  -4   2       17.94       19.24      2.83 o 
  -4  -4   2       26.12       32.40      3.26 o 
  -3  -4   2      141.89      142.91      3.73 o 
  -2  -4   2      120.56      129.74      3.46 o 
  -1  -4   2      142.40      157.26      3.69 o 
   0  -4   2      751.24      840.68      8.84 o 
   1  -4   2      240.37      247.63      4.44 o 
   2  -4   2      464.30      487.07      6.34 o 
   3  -4   2       95.92      104.03      3.74 o 
   4  -4   2       74.47       80.36      2.86 o 
   5  -4   2      154.72      143.52      5.35 o 
   6  -4   2      145.32      136.87      5.53 o 
   7  -4   2      116.46      102.85      7.58 o 
   8  -4   2        0.35        9.05      2.45 o 
  -8  -3   2       14.92       15.80      3.35 o 
  -7  -3   2       86.39       88.83      6.22 o 
  -6  -3   2        9.47       12.54      2.24 o 
  -5  -3   2       15.26       25.85      3.08 o 
  -4  -3   2       81.32       78.84      4.67 o 
  -3  -3   2        1.07        3.19      1.48 o 
  -2  -3   2      107.13      105.69      2.88 o 
  -1  -3   2      127.31      131.21      3.07 o 
   0  -3   2     1047.68     1069.14      9.20 o 
   1  -3   2      253.35      254.74      3.96 o 
   2  -3   2      341.64      366.75      6.10 o 
   3  -3   2       67.00       63.48      2.15 o 
   4  -3   2       76.74       74.70      2.62 o 
   5  -3   2      201.84      176.82      4.51 o 
   6  -3   2       25.93       36.84      3.58 o 
   7  -3   2       12.76       19.43      3.59 o 
   8  -3   2        0.85        2.64      2.03 o 
  -8  -2   2        0.78        0.30      2.29 o 
  -7  -2   2       23.15       19.60      3.68 o 
  -6  -2   2        0.01        3.73      1.31 o 
  -5  -2   2       11.93       14.60      2.27 o 
  -4  -2   2       31.69       33.43      1.91 o 
  -3  -2   2        0.42        2.72      0.76 o 
  -2  -2   2       28.34       28.29      1.53 o 
  -1  -2   2      121.66      106.17      2.46 o 
   0  -2   2      232.51      234.73      3.38 o 
   1  -2   2      370.44      365.69      6.00 o 
   2  -2   2     1329.95     1432.76     12.79 o 
   3  -2   2      941.03      961.42      8.96 o 
   4  -2   2      946.38     1006.92     10.28 o 
   5  -2   2        4.44        2.91      0.86 o 
   6  -2   2       26.93       26.45      2.45 o 
   7  -2   2        3.25       10.83      2.67 o 
   8  -2   2       30.65       41.66      5.35 o 
   9  -2   2        0.00        0.35      2.14 o 
  -9  -1   2        1.88        5.34      3.93 o 
  -8  -1   2       16.57       15.15      3.33 o 
  -7  -1   2       55.97       62.15      6.31 o 
  -6  -1   2       15.61       19.18      2.45 o 
  -5  -1   2       32.42       30.18      2.05 o 
  -4  -1   2      187.17      175.95      3.80 o 
  -3  -1   2      151.01      166.65      4.82 o 
  -2  -1   2       39.73       35.58      1.49 o 
  -1  -1   2       38.51       34.02      1.23 o 
   0  -1   2      526.53      471.91      4.25 o 
   1  -1   2      947.49      942.11      8.90 o 
   2  -1   2        0.80        0.33      0.45 o 
   3  -1   2      908.72      935.42      8.70 o 
   4  -1   2       75.48       70.91      2.73 o 
   5  -1   2        1.87        4.09      1.01 o 
   6  -1   2        6.15        8.05      2.20 o 
   7  -1   2       68.86       68.26      5.84 o 
   8  -1   2       50.96       52.38     10.00 o 
  -9   0   2        2.92        6.82      2.13 o 
  -8   0   2       10.51       10.75      2.65 o 
  -7   0   2       51.91       57.91      5.15 o 
  -6   0   2       47.46       48.29      3.31 o 
  -5   0   2      188.53      183.30      5.05 o 
  -4   0   2      582.45      555.08      7.02 o 
  -3   0   2      504.11      471.98      7.89 o 
  -2   0   2    43277.66    43262.45    548.00 o 
  -1   0   2      110.81       94.92      2.41 o 
   0   0   2      106.27      111.96      1.83 o 
   1   0   2      277.42      256.35      3.14 o 
   2   0   2      219.04      203.15      3.22 o 
   3   0   2        4.50       10.72      1.05 o 
   4   0   2      102.89      103.05      2.88 o 
   5   0   2       53.69       54.93      3.16 o 
   6   0   2        0.07        2.38      1.28 o 
   7   0   2        0.89        3.59      1.76 o 
   8   0   2       60.38       66.87      6.89 o 
  -9   1   2       18.52       19.41      6.18 o 
  -8   1   2        7.14        9.46      2.69 o 
  -7   1   2       18.99       17.36      3.33 o 
  -6   1   2      116.96      122.16      3.90 o 
  -5   1   2       17.22       15.23      1.69 o 
  -4   1   2       18.20       21.95      1.75 o 
  -3   1   2       89.69       92.69      2.48 o 
  -2   1   2     3057.46     3143.91     31.04 o 
  -1   1   2      423.29      463.45      5.52 o 
   0   1   2       94.14       76.84      1.76 o 
   1   1   2      138.55      152.32      2.62 o 
   2   1   2      837.39      836.05      7.21 o 
   3   1   2     1520.08     1543.72     15.36 o 
   4   1   2      510.28      495.77      8.86 o 
   5   1   2      252.07      245.67      7.27 o 
   6   1   2        0.41        2.89      1.37 o 
   7   1   2      107.10      108.31      5.34 o 
   8   1   2       55.60       56.70      4.91 o 
  -9   2   2       10.77       15.08      2.56 o 
  -8   2   2        4.64        4.73      2.28 o 
  -7   2   2      113.83      103.27      4.66 o 
  -6   2   2        5.77        8.21      1.49 o 
  -5   2   2       34.89       41.98      2.79 o 
  -4   2   2       13.97       17.32      1.74 o 
  -3   2   2      285.31      284.53      4.68 o 
  -2   2   2      281.24      271.62      4.42 o 
  -1   2   2      638.40      638.64      9.02 o 
   0   2   2      146.78      160.42      2.82 o 
   1   2   2      188.80      163.04      3.00 o 
   2   2   2       90.97       96.77      3.71 o 
   3   2   2      556.80      571.95      9.19 o 
   4   2   2        4.38        7.14      1.69 o 
   5   2   2       61.65       60.68      3.82 o 
   6   2   2      106.88       99.08      4.95 o 
   7   2   2        0.18        1.25      1.59 o 
   8   2   2       70.10       73.90      4.41 o 
  -9   3   2        5.96        5.86      2.80 o 
  -8   3   2        2.46        3.28      2.06 o 
  -7   3   2        0.91        7.15      1.58 o 
  -6   3   2        4.59        6.51      1.29 o 
  -5   3   2      122.38      125.50      3.94 o 
  -4   3   2      123.07      110.24      3.28 o 
  -3   3   2      798.75      811.59     10.09 o 
  -2   3   2      333.93      311.54      5.86 o 
  -1   3   2        1.71        3.18      1.01 o 
   0   3   2       11.52       21.17      1.37 o 
   1   3   2      188.72      178.24      3.40 o 
   2   3   2      460.13      507.80      9.53 o 
   3   3   2       51.28       51.56      3.06 o 
   4   3   2       92.89       93.49      4.35 o 
   5   3   2       58.42       61.18      4.37 o 
   6   3   2      116.36      118.11      5.57 o 
   7   3   2       20.23       28.01      3.99 o 
   8   3   2        4.04        4.77      1.74 o 
  -8   4   2       56.01       53.91      4.47 o 
  -7   4   2      116.07      105.94      4.57 o 
  -6   4   2      174.05      175.42      5.76 o 
  -5   4   2        3.79        6.95      1.31 o 
  -4   4   2        6.18       11.69      1.43 o 
  -3   4   2      603.22      603.53     16.43 o 
  -2   4   2      410.43      441.22      7.75 o 
  -1   4   2       28.96       31.85      2.31 o 
   0   4   2      229.34      240.32      5.32 o 
   1   4   2       39.71       44.11      2.00 o 
   2   4   2      415.80      425.46      8.34 o 
   3   4   2       13.48       18.66      2.65 o 
   4   4   2       17.41       23.59      3.10 o 
   5   4   2      154.94      147.54      6.01 o 
   6   4   2        8.61        9.27      2.04 o 
   7   4   2       21.66       26.12      3.26 o 
  -8   5   2        0.04        2.60      1.98 o 
  -7   5   2       24.30       31.25      3.08 o 
  -6   5   2       74.91       75.03      7.57 o 
  -5   5   2       14.67       16.68      2.32 o 
  -4   5   2      116.44      126.54      4.88 o 
  -3   5   2       12.89       21.67      2.52 o 
  -2   5   2      154.15      148.18      4.86 o 
  -1   5   2      367.68      369.56      7.51 o 
   0   5   2      415.75      395.24      8.81 o 
   1   5   2      100.69       99.49      3.11 o 
   2   5   2      138.65      133.03      5.04 o 
   3   5   2        3.49        2.69      1.86 o 
   4   5   2       89.84       84.11      4.62 o 
   5   5   2       48.07       48.72      4.69 o 
   6   5   2       52.57       56.42      5.09 o 
   7   5   2        8.62       11.02      2.52 o 
  -8   6   2        6.39       11.24      3.38 o 
  -7   6   2       13.87       13.13      2.14 o 
  -6   6   2        8.39       15.43      2.18 o 
  -5   6   2       90.45       91.50      4.65 o 
  -4   6   2      251.22      228.98      6.89 o 
  -3   6   2        0.00        1.80      1.38 o 
  -2   6   2       52.13       53.59      3.63 o 
  -1   6   2      330.01      315.29      7.52 o 
   0   6   2      116.87      114.86      6.27 o 
   1   6   2      867.29      816.17     12.31 o 
   2   6   2      163.89      147.28     10.42 o 
   3   6   2      425.52      385.92     12.09 o 
   4   6   2       41.04       48.10      5.72 o 
   5   6   2       20.17       21.47      3.86 o 
   6   6   2        9.97       18.96      3.53 o 
  -7   7   2        2.65        6.98      2.20 o 
  -6   7   2       37.18       40.77      3.77 o 
  -5   7   2       38.21       39.98      4.00 o 
  -4   7   2        6.42       10.01      2.36 o 
  -3   7   2        3.02        7.01      2.18 o 
  -2   7   2      275.49      265.59      7.51 o 
  -1   7   2     1222.51     1057.22     20.01 o 
   0   7   2       12.65       18.53      3.64 o 
   1   7   2      429.97      421.52     12.66 o 
   2   7   2      196.69      195.61      8.93 o 
   3   7   2        5.38        9.85      4.73 o 
   4   7   2        0.13        1.31      1.86 o 
   5   7   2       29.38       36.69      4.93 o 
  -6   8   2       20.99       25.36      4.91 o 
  -5   8   2       98.49       82.26      4.61 o 
  -4   8   2        5.75        7.96      1.90 o 
  -3   8   2        1.82        3.95      2.12 o 
  -2   8   2        4.60        6.06      1.77 o 
  -1   8   2      167.24      159.82      6.24 o 
   0   8   2       50.99       63.43      6.48 o 
   1   8   2      164.04      153.22     11.13 o 
   2   8   2        1.17        4.06      3.60 o 
   3   8   2       13.41       19.47      3.58 o 
   4   8   2        0.25        1.91      4.53 o 
  -5   9   2        0.98        7.82      1.98 o 
  -4   9   2        0.13        8.14      2.23 o 
  -3   9   2        3.51        6.93      1.71 o 
  -2   9   2        3.64       10.39      2.00 o 
  -1   9   2       26.82       35.17      3.88 o 
   0   9   2       27.64       41.05      7.64 o 
   1   9   2        3.31       16.80      8.24 o 
   2   9   2        0.74        5.19      2.58 o 
   3   9   2        1.22        5.86      6.35 o 
  -3  10   2        1.02        2.49      2.05 o 
  -2  10   2       45.86       58.34      4.41 o 
  -1  10   2       15.07       15.50      3.51 o 
   0  10   2        7.44       19.90      3.83 o 
  -1 -10   3       13.81       14.19      4.71 o 
   0 -10   3        5.99       11.33      3.64 o 
   1 -10   3        8.45        6.50      3.95 o 
   2 -10   3       11.31       14.28      2.97 o 
   3 -10   3       25.60       28.89      4.68 o 
  -3  -9   3       21.52       33.29      4.95 o 
  -2  -9   3        3.71        5.67      2.95 o 
  -1  -9   3        1.41        6.85      2.02 o 
   0  -9   3      109.79       92.74      4.71 o 
   1  -9   3       26.58       22.42      3.83 o 
   2  -9   3       81.42       74.81      7.13 o 
   3  -9   3        5.33       10.54      3.53 o 
   4  -9   3        0.01        0.04      1.59 o 
   5  -9   3        9.14       11.30      2.51 o 
  -4  -8   3        6.51       14.85      2.94 o 
  -3  -8   3       96.56       87.32      5.73 o 
  -2  -8   3       38.04       44.34      8.40 o 
  -1  -8   3        0.08        1.61      1.16 o 
   0  -8   3        1.87        1.90      1.11 o 
   1  -8   3       11.83       12.14      3.53 o 
   2  -8   3       49.57       51.16      5.81 o 
   3  -8   3       49.62       56.35      6.31 o 
   4  -8   3       29.81       35.66      5.03 o 
   5  -8   3        7.79       13.70      4.38 o 
   6  -8   3       58.75       75.69      6.34 o 
  -5  -7   3       32.05       28.24      7.73 o 
  -4  -7   3        0.85        4.66      1.76 o 
  -3  -7   3        7.64       17.40      2.61 o 
  -2  -7   3      310.18      285.74      8.02 o 
  -1  -7   3      166.60      158.59      4.86 o 
   0  -7   3      171.07      157.50      5.48 o 
   1  -7   3        7.53       12.29      2.11 o 
   2  -7   3       61.66       53.40      5.53 o 
   3  -7   3      373.41      343.74     13.46 o 
   4  -7   3       16.54       28.27      7.26 o 
   5  -7   3       85.96       93.40      6.31 o 
   6  -7   3       26.07       27.22      4.21 o 
   7  -7   3        1.57        2.19      1.86 o 
  -6  -6   3       34.14       36.47      5.48 o 
  -5  -6   3        3.20        7.34      2.65 o 
  -4  -6   3       25.51       39.35      3.97 o 
  -3  -6   3       43.00       44.77      3.93 o 
  -2  -6   3        1.27        2.51      1.11 o 
  -1  -6   3       34.54       41.34      2.87 o 
   0  -6   3       25.96       35.02      2.91 o 
   1  -6   3        2.95        5.47      1.25 o 
   2  -6   3       94.39       98.36      3.39 o 
   3  -6   3        7.02        6.89      2.31 o 
   4  -6   3      366.75      346.53     11.29 o 
   5  -6   3       90.13       97.75      6.14 o 
   6  -6   3      243.44      226.71      9.69 o 
   7  -6   3        0.15        2.76      1.97 o 
  -7  -5   3        0.63        2.53      2.12 o 
  -6  -5   3        2.58        4.12      2.38 o 
  -5  -5   3       47.51       63.70      6.75 o 
  -4  -5   3       34.50       46.41      4.09 o 
  -3  -5   3       59.34       62.69      2.94 o 
  -2  -5   3       31.74       38.25      3.42 o 
  -1  -5   3       14.20       13.59      1.79 o 
   0  -5   3      286.53      281.18      5.44 o 
   1  -5   3      501.17      464.76      6.94 o 
   2  -5   3       84.04       84.94      2.92 o 
   3  -5   3        9.70       14.23      2.18 o 
   4  -5   3      367.85      356.63     11.95 o 
   5  -5   3        3.92        7.58      2.76 o 
   6  -5   3       33.37       37.69      4.28 o 
   7  -5   3       19.26       32.46      4.27 o 
   8  -5   3        2.56        8.35      3.69 o 
  -7  -4   3        0.01        6.06      2.51 o 
  -6  -4   3        1.24        4.74      2.66 o 
  -5  -4   3      120.02      126.70      7.07 o 
  -4  -4   3      220.16      207.77      6.39 o 
  -3  -4   3      113.95      111.15      3.47 o 
  -2  -4   3     1138.11     1144.28     11.46 o 
  -1  -4   3      695.09      723.42     10.45 o 
   0  -4   3      115.47      147.76      3.56 o 
   1  -4   3      731.55      796.21      8.49 o 
   2  -4   3      251.38      222.64      5.19 o 
   3  -4   3      230.97      236.11      6.17 o 
   4  -4   3       40.08       41.30      3.34 o 
   5  -4   3      155.17      141.95      8.80 o 
   6  -4   3      185.58      178.02      6.44 o 
   7  -4   3       27.03       26.09      3.17 o 
   8  -4   3       33.38       33.01      6.71 o 
  -8  -3   3        0.15        3.75      2.07 o 
  -7  -3   3      157.68      151.00      8.50 o 
  -6  -3   3      126.54      118.15      7.13 o 
  -5  -3   3        4.02        6.66      1.58 o 
  -4  -3   3        3.13        4.23      1.03 o 
  -3  -3   3      269.22      267.71      4.99 o 
  -2  -3   3      146.44      154.22      3.60 o 
  -1  -3   3       60.56       56.91      2.12 o 
   0  -3   3     1099.62     1144.33     15.86 o 
   1  -3   3      132.60      152.11      3.05 o 
   2  -3   3       39.43       36.33      2.50 o 
   3  -3   3       10.24        8.63      0.97 o 
   4  -3   3       55.74       52.61      3.14 o 
   5  -3   3       59.30       61.51      3.74 o 
   6  -3   3        0.60        5.31      1.55 o 
   7  -3   3       40.66       58.33      9.33 o 
   8  -3   3        7.46        8.88      2.61 o 
  -8  -2   3       91.94       76.03      5.81 o 
  -7  -2   3       18.49       16.31      3.75 o 
  -6  -2   3        1.35        0.47      1.62 o 
  -5  -2   3        2.40        1.83      1.96 o 
  -4  -2   3      103.66      109.80      3.21 o 
  -3  -2   3       16.05       18.99      1.55 o 
  -2  -2   3     1772.88     1772.15     13.05 o 
  -1  -2   3       18.31       16.65      1.27 o 
   0  -2   3       39.41       43.47      1.65 o 
   1  -2   3      347.45      351.89      7.81 o 
   2  -2   3      223.11      258.82      5.43 o 
   3  -2   3       54.58       61.95      2.95 o 
   4  -2   3     1202.22     1225.07     14.89 o 
   5  -2   3       18.83       23.67      2.69 o 
   6  -2   3       10.55       12.16      1.96 o 
   7  -2   3       44.57       46.78      5.69 o 
   8  -2   3       58.32       57.61      6.39 o 
  -8  -1   3        4.35       11.70      3.07 o 
  -7  -1   3       10.84       12.71      2.79 o 
  -6  -1   3       20.87       18.31      3.41 o 
  -5  -1   3        7.08        7.12      1.18 o 
  -4  -1   3        5.58        6.47      1.01 o 
  -3  -1   3       67.56       67.66      2.86 o 
  -2  -1   3     1949.63     2038.12     13.55 o 
  -1  -1   3     1456.03     1455.05     10.06 o 
   0  -1   3     1520.68     1611.46     10.61 o 
   1  -1   3      181.26      176.37      3.95 o 
   2  -1   3        9.22       12.82      0.92 o 
   3  -1   3     1252.62     1406.06     11.49 o 
   4  -1   3      100.69      105.80      3.05 o 
   5  -1   3        8.06       10.81      1.42 o 
   6  -1   3      149.95      130.95      7.10 o 
   7  -1   3       62.49       73.90      6.22 o 
   8  -1   3       44.15       52.82      6.42 o 
  -9   0   3        0.32        4.04      3.78 o 
  -8   0   3        0.80        3.51      1.86 o 
  -7   0   3       55.66       59.43      5.45 o 
  -6   0   3        0.05        1.53      1.38 o 
  -5   0   3      131.27      131.64      3.67 o 
  -4   0   3      400.55      390.61      6.30 o 
  -3   0   3      388.66      373.47      4.83 o 
  -2   0   3      544.00      520.37      7.35 o 
  -1   0   3     8695.30     8888.05     51.14 o 
   0   0   3     2533.41     2554.67     14.97 o 
   1   0   3        3.33        8.00      1.28 o 
   2   0   3      405.99      420.31      5.29 o 
   3   0   3      513.33      532.76      6.94 o 
   4   0   3       30.31       35.29      1.87 o 
   5   0   3       10.49       17.79      2.41 o 
   6   0   3        1.21        4.09      1.46 o 
   7   0   3       17.22       22.67      4.20 o 
   8   0   3      103.45      101.61      7.03 o 
  -9   1   3        3.40        4.71      2.27 o 
  -8   1   3        5.21        9.76      2.58 o 
  -7   1   3       11.86       16.70      3.33 o 
  -6   1   3        0.25        0.18      1.16 o 
  -5   1   3       87.89       87.41      3.04 o 
  -4   1   3      633.97      611.85      7.55 o 
  -3   1   3       25.91       32.24      1.62 o 
  -2   1   3     1459.10     1478.35     10.72 o 
  -1   1   3     9144.65     9446.36     51.34 o 
   0   1   3     1009.77     1110.60      8.84 o 
   1   1   3       74.11       76.78      2.21 o 
   2   1   3     1134.19     1129.00      9.53 o 
   3   1   3      136.64      136.57      2.99 o 
   4   1   3      134.05      126.98      4.52 o 
   5   1   3       35.55       39.53      3.61 o 
   6   1   3       42.00       44.67      4.10 o 
   7   1   3       89.97      100.62      5.05 o 
   8   1   3      126.38      133.73      8.08 o 
  -9   2   3        3.38        5.11      2.29 o 
  -8   2   3        1.88        3.83      2.14 o 
  -7   2   3        2.23        6.56      1.62 o 
  -6   2   3       24.39       22.33      2.78 o 
  -5   2   3       32.82       37.68      2.28 o 
  -4   2   3      676.65      661.09     12.72 o 
  -3   2   3        7.09       12.53      1.62 o 
  -2   2   3      212.43      205.47      5.76 o 
  -1   2   3      262.10      243.92      3.90 o 
   0   2   3      208.85      181.76      3.38 o 
   1   2   3     1817.85     1970.49     13.89 o 
   2   2   3       23.14       28.75      1.52 o 
   3   2   3        8.80       11.76      1.91 o 
   4   2   3       76.59       72.92      3.71 o 
   5   2   3       70.64       67.99      3.86 o 
   6   2   3      125.96      128.91      8.96 o 
   7   2   3        0.00        2.20      1.76 o 
   8   2   3       14.79       22.10      4.07 o 
  -9   3   3       19.97       13.55      3.15 o 
  -8   3   3        0.12        1.38      1.73 o 
  -7   3   3       15.34       19.80      2.55 o 
  -6   3   3        8.47       11.17      2.35 o 
  -5   3   3       48.63       49.30      2.94 o 
  -4   3   3        9.08       13.19      1.59 o 
  -3   3   3       79.66       79.89      2.59 o 
  -2   3   3       40.35       38.98      3.21 o 
  -1   3   3       33.47       44.01      2.36 o 
   0   3   3     1828.03     1950.63     16.75 o 
   1   3   3     2377.61     2711.74     18.30 o 
   2   3   3      245.85      256.23      4.37 o 
   3   3   3       19.15       30.38      3.01 o 
   4   3   3      501.06      478.12      9.98 o 
   5   3   3      314.14      290.00      8.27 o 
   6   3   3      121.22      112.78      5.34 o 
   7   3   3        7.09        6.31      2.13 o 
  -8   4   3       13.75       19.55      2.93 o 
  -7   4   3        0.65        8.42      2.16 o 
  -6   4   3       68.20       67.23      3.63 o 
  -5   4   3      147.77      129.59      5.37 o 
  -4   4   3      898.99      873.81     12.40 o 
  -3   4   3       41.84       43.16      2.82 o 
  -2   4   3       81.10       83.75      3.87 o 
  -1   4   3        1.09        1.91      0.98 o 
   0   4   3      115.09      105.54      2.90 o 
   1   4   3        5.00        8.62      1.26 o 
   2   4   3       57.14       67.99      3.99 o 
   3   4   3      110.36      111.03      4.75 o 
   4   4   3        9.27       11.05      2.24 o 
   5   4   3        4.06        4.41      2.63 o 
   6   4   3       59.22       60.61      5.18 o 
   7   4   3        0.43        3.02      1.51 o 
  -8   5   3       10.33       17.56      7.55 o 
  -7   5   3        0.52        3.77      1.89 o 
  -6   5   3       21.66       22.29      2.98 o 
  -5   5   3        5.81        4.23      2.60 o 
  -4   5   3        6.15        6.46      1.63 o 
  -3   5   3        0.69        1.13      1.26 o 
  -2   5   3      140.76      131.23      4.69 o 
  -1   5   3       25.45       36.76      3.66 o 
   0   5   3       53.58       50.24      3.54 o 
   1   5   3        9.12       11.52      1.46 o 
   2   5   3       39.02       39.21      3.24 o 
   3   5   3      228.01      177.59      6.32 o 
   4   5   3        6.19        9.49      2.20 o 
   5   5   3      182.12      161.89      6.55 o 
   6   5   3        5.51        8.08      2.04 o 
  -8   6   3       28.39       33.33      4.02 o 
  -7   6   3       62.31       57.52      9.84 o 
  -6   6   3       11.21       13.18      2.25 o 
  -5   6   3       55.74       62.25      4.22 o 
  -4   6   3        1.69        2.65      1.42 o 
  -3   6   3       77.30       62.47      3.65 o 
  -2   6   3       24.45       29.97      3.22 o 
  -1   6   3      101.99      101.74      6.55 o 
   0   6   3       61.66       57.97      3.92 o 
   1   6   3      247.95      244.90      9.41 o 
   2   6   3        7.18        7.56      3.89 o 
   3   6   3       22.52       30.03      4.65 o 
   4   6   3       66.48       68.50      5.28 o 
   5   6   3        0.92        8.70      2.05 o 
   6   6   3        3.28        5.91      3.22 o 
  -7   7   3        6.93        5.60      6.49 o 
  -6   7   3       15.87       22.60      2.79 o 
  -5   7   3        3.91       10.75      2.04 o 
  -4   7   3       20.43       21.52      2.94 o 
  -3   7   3       58.33       59.56      4.62 o 
  -2   7   3      139.34      132.02      5.47 o 
  -1   7   3      122.97      126.32      5.29 o 
   0   7   3     1290.94     1161.76     16.20 o 
   1   7   3       72.36       88.09      6.02 o 
   2   7   3       89.62       84.41      6.17 o 
   3   7   3        0.94        5.33      2.34 o 
   4   7   3       33.42       35.43      4.94 o 
   5   7   3       21.21       26.52      4.23 o 
  -6   8   3       70.11       77.80      4.72 o 
  -5   8   3        8.67       10.33      2.20 o 
  -4   8   3       10.12        9.38      2.29 o 
  -3   8   3        9.91       14.47      2.47 o 
  -2   8   3       12.67       10.69      2.18 o 
  -1   8   3      187.59      169.30      6.31 o 
   0   8   3       54.89       60.02      6.55 o 
   1   8   3       19.77       27.59      6.31 o 
   2   8   3      220.08      207.65      9.85 o 
   3   8   3       39.42       40.11      5.38 o 
   4   8   3        0.31        3.08      2.12 o 
  -5   9   3        0.56        0.28      2.88 o 
  -4   9   3        3.17        4.62      1.67 o 
  -3   9   3       76.36       77.69      4.83 o 
  -2   9   3       17.94       17.01      3.75 o 
  -1   9   3       14.86       23.34      3.83 o 
   0   9   3        4.98        7.06      3.18 o 
   1   9   3       33.61       53.92      9.04 o 
   2   9   3        0.45        4.90      2.16 o 
  -2  10   3       58.64       75.86      6.28 o 
  -1  10   3       29.06       38.81      8.17 o 
  -1 -10   4       13.49       16.97      4.84 o 
   0 -10   4        1.19        5.56      1.87 o 
   1 -10   4        3.81        7.82      2.26 o 
   2 -10   4       15.25       22.09      4.60 o 
   3 -10   4        0.62        1.59      1.68 o 
  -3  -9   4        0.65        4.69      1.84 o 
  -2  -9   4       23.91       30.09      4.47 o 
  -1  -9   4      127.85      133.24      8.97 o 
   0  -9   4       62.88       61.80      5.40 o 
   1  -9   4       44.57       55.34      7.95 o 
   2  -9   4       33.70       32.18      4.72 o 
   3  -9   4        7.52       14.60      3.12 o 
   4  -9   4        0.07        2.55      1.88 o 
   5  -9   4      115.93      127.85      9.55 o 
  -4  -8   4        0.37        3.53      1.86 o 
  -3  -8   4       90.54       83.73      5.54 o 
  -2  -8   4        0.05        0.93      3.47 o 
  -1  -8   4      415.42      398.10      9.56 o 
   0  -8   4       19.06       19.85      2.68 o 
   1  -8   4       11.53        7.60      2.45 o 
   2  -8   4      423.32      368.05     22.68 o 
   3  -8   4       45.05       38.23      5.26 o 
   4  -8   4      114.93      119.56      7.40 o 
   5  -8   4       17.54       14.37      4.11 o 
   6  -8   4        2.13        4.77      2.05 o 
  -5  -7   4       87.39       95.36      6.63 o 
  -4  -7   4        3.11        5.50      3.89 o 
  -3  -7   4       53.96       59.23      4.68 o 
  -2  -7   4      653.53      610.01     10.03 o 
  -1  -7   4       24.89       30.85      2.79 o 
   0  -7   4        7.07       12.11      1.78 o 
   1  -7   4        4.98        7.94      2.39 o 
   2  -7   4       69.05       76.52      9.66 o 
   3  -7   4      295.69      268.61     10.33 o 
   4  -7   4      132.16      126.53      7.15 o 
   5  -7   4       13.45       13.47      2.88 o 
   6  -7   4       12.79       17.63      3.56 o 
   7  -7   4       50.76       59.64      6.31 o 
  -6  -6   4       17.54       15.98      3.19 o 
  -5  -6   4       25.20       29.72      4.91 o 
  -4  -6   4       20.16       23.94      4.35 o 
  -3  -6   4        3.34        7.42      1.82 o 
  -2  -6   4      110.99      110.62      4.31 o 
  -1  -6   4       17.89       24.23      2.43 o 
   0  -6   4      142.85      151.54      4.42 o 
   1  -6   4       24.62       26.07      3.85 o 
   2  -6   4       65.87       59.34      4.60 o 
   3  -6   4      416.31      389.00      9.08 o 
   4  -6   4     1311.70     1251.24     22.52 o 
   5  -6   4       63.04       61.59      6.34 o 
   6  -6   4       44.46       43.97      8.17 o 
   7  -6   4        5.21        8.20      2.36 o 
  -7  -5   4       38.39       37.32      5.65 o 
  -6  -5   4        0.49        2.71      1.86 o 
  -5  -5   4        5.18        8.60      3.00 o 
  -4  -5   4        1.98        6.18      2.45 o 
  -3  -5   4        5.73        8.76      1.48 o 
  -2  -5   4      241.18      243.05      5.52 o 
  -1  -5   4        1.47        5.78      1.23 o 
   0  -5   4      260.10      260.21      5.34 o 
   1  -5   4      201.78      181.21      5.38 o 
   2  -5   4      173.64      164.32      5.89 o 
   3  -5   4       37.90       38.16      3.25 o 
   4  -5   4      199.96      186.56      6.28 o 
   5  -5   4      163.27      147.49      7.75 o 
   6  -5   4       52.39       51.96      5.21 o 
   7  -5   4        1.01        4.19      1.78 o 
   8  -5   4        4.17       10.62      3.87 o 
  -7  -4   4       10.33        8.67      2.91 o 
  -6  -4   4        1.81        7.34      3.47 o 
  -5  -4   4        0.49        6.94      2.49 o 
  -4  -4   4       22.98       27.30      2.93 o 
  -3  -4   4       26.22       37.12      2.58 o 
  -2  -4   4      281.29      290.56      5.59 o 
  -1  -4   4       60.41       64.49      2.58 o 
   0  -4   4      405.74      413.94      7.30 o 
   1  -4   4      920.54      944.28      9.44 o 
   2  -4   4      180.25      192.04      5.54 o 
   3  -4   4      205.68      189.49      5.85 o 
   4  -4   4      639.04      617.55     11.30 o 
   5  -4   4      385.88      350.10     11.22 o 
   6  -4   4      144.87      145.33      5.95 o 
   7  -4   4        0.09        3.18      1.66 o 
   8  -4   4       79.43       94.68      6.49 o 
  -8  -3   4       19.39       22.75      3.86 o 
  -7  -3   4        0.04        2.68      4.09 o 
  -6  -3   4       33.13       38.34      5.51 o 
  -5  -3   4        0.01        0.00      1.49 o 
  -4  -3   4       12.75       16.63      1.87 o 
  -3  -3   4      183.71      179.23      4.15 o 
  -2  -3   4      444.91      445.59      6.39 o 
  -1  -3   4      193.75      188.49      3.92 o 
   0  -3   4       17.12       29.27      1.61 o 
   1  -3   4        2.36        1.58      0.47 o 
   2  -3   4        0.03        1.01      0.95 o 
   3  -3   4      471.29      447.12      8.65 o 
   4  -3   4       23.26       34.83      3.36 o 
   5  -3   4        0.21        1.64      1.45 o 
   6  -3   4        1.11        6.35      1.96 o 
   7  -3   4        0.28        1.63      1.84 o 
   8  -3   4       97.92       93.48     14.17 o 
  -8  -2   4        7.02       12.80      3.67 o 
  -7  -2   4        7.03        7.07      3.93 o 
  -6  -2   4        7.02        6.87      2.46 o 
  -5  -2   4        6.89        7.66      1.64 o 
  -4  -2   4       77.58       75.11      2.66 o 
  -3  -2   4      102.34       93.97      2.69 o 
  -2  -2   4      157.90      149.05      3.19 o 
  -1  -2   4     1034.94     1039.41     12.42 o 
   0  -2   4      555.66      591.45      6.25 o 
   1  -2   4      620.31      635.07      8.86 o 
   2  -2   4     2246.41     2421.90     27.64 o 
   3  -2   4      105.45      111.18      4.15 o 
   4  -2   4      176.17      171.68      5.50 o 
   5  -2   4        7.24        4.78      1.97 o 
   6  -2   4        9.97       12.98      3.13 o 
   7  -2   4        0.63        0.89      5.00 o 
   8  -2   4       19.60       29.42      7.15 o 
  -8  -1   4        2.87        8.34      3.80 o 
  -7  -1   4       45.40       46.93      5.65 o 
  -6  -1   4       11.66       11.14      2.80 o 
  -5  -1   4       12.55       11.24      1.96 o 
  -4  -1   4       54.95       65.24      4.03 o 
  -3  -1   4      221.22      195.65      5.17 o 
  -2  -1   4        5.71        7.40      1.38 o 
  -1  -1   4      295.22      277.85      5.05 o 
   0  -1   4      557.54      540.24      5.65 o 
   1  -1   4      577.24      559.09      5.60 o 
   2  -1   4      599.16      646.65     10.44 o 
   3  -1   4       90.29       83.20      2.46 o 
   4  -1   4      143.62      152.74      3.77 o 
   5  -1   4      198.78      184.02      6.76 o 
   6  -1   4       91.71       79.77      5.83 o 
   7  -1   4        2.58        7.42      2.82 o 
   8  -1   4       50.79       53.12      6.41 o 
  -9   0   4        6.82        6.04      2.54 o 
  -8   0   4        5.49        6.46      6.20 o 
  -7   0   4        2.48        6.72      2.16 o 
  -6   0   4       84.68       75.15      3.93 o 
  -5   0   4       99.74       89.76      4.14 o 
  -4   0   4     4565.91     4735.18     31.64 o 
  -3   0   4       72.48       79.80      3.39 o 
  -2   0   4      518.97      530.12      7.97 o 
  -1   0   4      450.79      458.64      7.60 o 
   0   0   4      933.66      898.32      8.79 o 
   1   0   4      379.39      322.92      4.49 o 
   2   0   4      419.02      429.32      5.63 o 
   3   0   4      186.77      210.73      4.12 o 
   4   0   4       36.11       51.32      2.25 o 
   5   0   4       49.10       48.89      3.39 o 
   6   0   4      205.06      185.85      8.88 o 
   7   0   4      315.45      282.03     20.01 o 
   8   0   4        3.73        4.39      5.02 o 
  -9   1   4        2.32        9.82      5.00 o 
  -8   1   4       14.06       13.17      2.85 o 
  -7   1   4        3.38        7.37      1.60 o 
  -6   1   4       90.18       85.84      4.27 o 
  -5   1   4       10.55       12.83      2.72 o 
  -4   1   4      800.01      739.67      8.29 o 
  -3   1   4       20.62       19.93      1.18 o 
  -2   1   4       40.00       40.75      1.60 o 
  -1   1   4      157.17      149.33      3.07 o 
   0   1   4      480.19      481.74      5.87 o 
   1   1   4     1129.07     1265.55     10.55 o 
   2   1   4      193.76      195.78      3.81 o 
   3   1   4      341.79      326.25      5.83 o 
   4   1   4       21.41       25.25      2.74 o 
   5   1   4      138.14      129.25      5.13 o 
   6   1   4      189.22      173.01      6.38 o 
   7   1   4      122.79      110.38      7.36 o 
   8   1   4       21.08       20.96      4.16 o 
  -9   2   4       28.53       23.55      4.15 o 
  -8   2   4        0.10        2.67      2.00 o 
  -7   2   4        5.67        8.31      2.02 o 
  -6   2   4        0.81        3.50      1.52 o 
  -5   2   4       11.87       11.63      2.03 o 
  -4   2   4      130.34      117.70      3.39 o 
  -3   2   4       91.06       83.56      3.61 o 
  -2   2   4       15.64       16.94      1.47 o 
  -1   2   4      362.23      337.18      4.98 o 
   0   2   4        6.42        8.12      1.23 o 
   1   2   4      336.30      396.66      5.69 o 
   2   2   4      128.69      131.81      3.27 o 
   3   2   4      102.21      108.98      4.22 o 
   4   2   4      195.29      184.14      5.88 o 
   5   2   4        4.80       10.70      1.78 o 
   6   2   4       77.05       74.93      4.32 o 
   7   2   4        8.93        9.50      2.92 o 
  -8   3   4        0.47        4.56      1.96 o 
  -7   3   4        7.78        9.67      1.92 o 
  -6   3   4       17.46       24.30      3.64 o 
  -5   3   4      179.47      167.53      4.52 o 
  -4   3   4       63.34       59.80      2.64 o 
  -3   3   4        0.53        1.32      0.72 o 
  -2   3   4        4.49       12.10      1.44 o 
  -1   3   4        1.33        2.98      0.82 o 
   0   3   4      451.84      482.98      6.46 o 
   1   3   4       45.80       52.88      2.21 o 
   2   3   4        9.02       14.08      1.50 o 
   3   3   4        0.88        4.85      1.54 o 
   4   3   4       11.13       14.05      3.45 o 
   5   3   4       92.76       95.10      4.74 o 
   6   3   4       12.05       17.96      2.71 o 
   7   3   4       11.74       11.67      2.28 o 
  -8   4   4       34.94       38.32      4.82 o 
  -7   4   4        8.03       12.81      2.83 o 
  -6   4   4       13.51       16.44      4.64 o 
  -5   4   4       49.72       46.29      3.32 o 
  -4   4   4       82.22       82.33      5.94 o 
  -3   4   4       80.66       77.98      3.55 o 
  -2   4   4       70.50       69.10      3.29 o 
  -1   4   4       19.68       24.39      1.59 o 
   0   4   4      362.15      336.95      5.61 o 
   1   4   4        7.46        9.01      1.44 o 
   2   4   4       78.48       83.78      4.06 o 
   3   4   4      192.68      166.54      5.87 o 
   4   4   4       44.02       49.34      4.34 o 
   5   4   4        5.73        9.97      2.81 o 
   6   4   4       17.42       20.74      2.83 o 
   7   4   4        7.60        5.46      3.11 o 
  -8   5   4       24.76       27.47      6.44 o 
  -7   5   4        3.69        4.08      2.55 o 
  -6   5   4        2.50        7.35      2.20 o 
  -5   5   4       10.33        8.33      1.77 o 
  -4   5   4       58.14       49.11      3.51 o 
  -3   5   4       88.80       83.13      5.12 o 
  -2   5   4      274.19      273.07      9.20 o 
  -1   5   4        5.83        3.61      2.08 o 
   0   5   4       80.60       69.44      3.79 o 
   1   5   4       49.33       48.44      2.44 o 
   2   5   4       35.78       46.12      3.53 o 
   3   5   4      138.49      128.24      5.40 o 
   4   5   4       21.91       23.80      3.28 o 
   5   5   4       54.00       56.50      5.00 o 
   6   5   4      148.20      139.70      6.29 o 
  -7   6   4       24.88       31.22      4.20 o 
  -6   6   4       23.79       34.95      6.49 o 
  -5   6   4       12.61       18.94      3.19 o 
  -4   6   4        1.85        4.65      1.65 o 
  -3   6   4       73.91       81.66      6.66 o 
  -2   6   4        0.33        3.31      1.42 o 
  -1   6   4      724.26      674.94     11.67 o 
   0   6   4       18.86       24.05      2.91 o 
   1   6   4      340.82      315.25     10.79 o 
   2   6   4       30.55       30.48      4.77 o 
   3   6   4      111.08       96.21     11.71 o 
   4   6   4       86.57       82.15     11.64 o 
   5   6   4        2.14        4.91      1.85 o 
  -7   7   4       12.63       17.25      3.11 o 
  -6   7   4        2.22        8.29      2.51 o 
  -5   7   4        6.00       11.42      2.17 o 
  -4   7   4       18.44       27.17      3.74 o 
  -3   7   4      527.01      479.59     10.75 o 
  -2   7   4        7.06       13.90      2.33 o 
  -1   7   4       86.86       85.39      4.65 o 
   0   7   4      207.63      208.18      6.67 o 
   1   7   4        5.26        6.96      2.81 o 
   2   7   4        3.05        9.55      3.09 o 
   3   7   4       19.54       22.79      4.10 o 
   4   7   4        2.17        6.45      2.13 o 
  -6   8   4        4.57        7.52      2.26 o 
  -5   8   4       17.90       22.82      4.87 o 
  -4   8   4       43.98       51.27      6.36 o 
  -3   8   4        0.63        5.60      1.85 o 
  -2   8   4       42.54       48.29      4.52 o 
  -1   8   4      246.16      227.04      8.45 o 
   0   8   4       17.01       29.19      8.57 o 
   1   8   4       37.31       50.37      7.31 o 
   2   8   4        4.48       10.87      2.67 o 
   3   8   4       41.97       64.17     11.33 o 
  -5   9   4        0.63        2.53      1.58 o 
  -4   9   4        0.69        7.35      2.19 o 
  -3   9   4       17.64       25.36      3.23 o 
  -2   9   4       41.10       40.23      4.26 o 
  -1   9   4        1.08        5.26      2.53 o 
   0   9   4        0.75        9.41      2.98 o 
   1   9   4        0.02        2.27      3.95 o 
   2   9   4        2.83       13.40      4.18 o 
   0 -10   5        8.88       11.61      2.99 o 
   1 -10   5       34.91       52.50      6.58 o 
   2 -10   5        0.27        0.00      1.76 o 
  -3  -9   5        0.74        5.46      2.31 o 
  -2  -9   5       69.03       64.80      6.21 o 
  -1  -9   5        0.38        4.13      2.58 o 
   0  -9   5       18.28       35.47      7.77 o 
   1  -9   5       40.93       38.98      6.00 o 
   2  -9   5        0.54        2.97      1.73 o 
   3  -9   5        5.17       12.65      3.05 o 
   4  -9   5       59.85       54.59      7.42 o 
  -4  -8   5        7.53       15.88      3.39 o 
  -3  -8   5       30.48       39.58      5.30 o 
  -2  -8   5       17.28       20.84      3.38 o 
  -1  -8   5       11.04        9.50      2.29 o 
   0  -8   5        0.04        1.62      1.40 o 
   1  -8   5       41.18       48.44      5.65 o 
   2  -8   5      118.65      107.70      6.75 o 
   3  -8   5        0.04        0.00      1.68 o 
   4  -8   5       32.77       35.72      5.31 o 
   5  -8   5        0.45        2.56      1.87 o 
   6  -8   5       93.09      100.46      6.75 o 
  -5  -7   5       17.81       22.10      4.07 o 
  -4  -7   5       51.62       58.62      6.49 o 
  -3  -7   5       61.81       77.60      5.56 o 
  -2  -7   5        4.27        7.30      1.43 o 
  -1  -7   5       15.34       19.33      2.28 o 
   0  -7   5       88.58       85.89      5.59 o 
   1  -7   5      163.30      147.85      5.72 o 
   2  -7   5       73.37       68.92      5.60 o 
   3  -7   5      235.55      222.49      9.47 o 
   4  -7   5       21.64       25.53      5.80 o 
   5  -7   5       12.80       18.72      3.50 o 
   6  -7   5       10.34        9.82      2.64 o 
  -6  -6   5        0.12        5.14      2.35 o 
  -5  -6   5        7.63        8.96      5.53 o 
  -4  -6   5        1.42        2.42      1.91 o 
  -3  -6   5        0.94        2.01      1.77 o 
  -2  -6   5       46.67       41.57      3.11 o 
  -1  -6   5      135.06      131.28      4.32 o 
   0  -6   5       74.55       73.23      3.13 o 
   1  -6   5       37.85       43.63      3.59 o 
   2  -6   5     1146.18     1104.82     16.14 o 
   3  -6   5      280.75      282.30      8.03 o 
   4  -6   5      332.78      276.27     12.09 o 
   5  -6   5       30.08       32.54      4.50 o 
   6  -6   5       47.79       57.62      6.15 o 
   7  -6   5        0.02        7.16      2.29 o 
  -7  -5   5       22.65       26.73      4.56 o 
  -6  -5   5       19.74       21.35      4.12 o 
  -5  -5   5       20.24       25.16      6.91 o 
  -4  -5   5       20.34       22.58      6.31 o 
  -3  -5   5        3.09        3.94      1.09 o 
  -2  -5   5       47.87       50.30      2.95 o 
  -1  -5   5      166.74      159.68      4.45 o 
   0  -5   5       60.31       62.18      2.76 o 
   1  -5   5       33.82       41.50      3.55 o 
   2  -5   5      128.40      128.99      6.33 o 
   3  -5   5       56.73       61.45      3.76 o 
   4  -5   5      114.26      112.69      5.14 o 
   5  -5   5      117.23      108.40      5.24 o 
   6  -5   5        7.49        8.22      2.08 o 
   7  -5   5        1.24        4.71      1.75 o 
  -7  -4   5       14.36       14.13      3.29 o 
  -6  -4   5       14.68       14.95      3.35 o 
  -5  -4   5       32.29       41.34      6.64 o 
  -4  -4   5      172.54      155.53      5.61 o 
  -3  -4   5      228.01      226.67      5.23 o 
  -2  -4   5       21.27       24.23      2.15 o 
  -1  -4   5      164.81      180.62      4.38 o 
   0  -4   5      110.38       85.49      2.91 o 
   1  -4   5      129.91      129.21      3.20 o 
   2  -4   5       36.86       40.17      3.50 o 
   3  -4   5       21.82       32.21      3.31 o 
   4  -4   5      121.24      108.09      4.88 o 
   5  -4   5      142.90      131.69      5.66 o 
   6  -4   5       83.13       73.64      4.60 o 
   7  -4   5       19.53       21.00      4.22 o 
   8  -4   5        0.34        8.47      3.44 o 
  -8  -3   5       24.64       28.01     10.62 o 
  -7  -3   5       11.72       18.46      4.89 o 
  -6  -3   5        1.14        2.62      2.29 o 
  -5  -3   5       19.08       24.69      4.26 o 
  -4  -3   5       75.80       71.14      3.74 o 
  -3  -3   5        0.76        2.13      0.70 o 
  -2  -3   5      322.79      312.81      5.36 o 
  -1  -3   5       30.10       35.37      1.89 o 
   0  -3   5       76.78       72.52      2.45 o 
   1  -3   5       23.69       25.27      2.60 o 
   2  -3   5      163.70      143.69      4.90 o 
   3  -3   5      122.21      109.79      4.52 o 
   4  -3   5       18.05       17.01      2.58 o 
   5  -3   5       34.98       35.68      3.76 o 
   6  -3   5       19.18       24.06      3.70 o 
   7  -3   5        7.37        8.50      2.71 o 
   8  -3   5        2.69       18.88      4.49 o 
  -8  -2   5        6.55        7.61      3.11 o 
  -7  -2   5        0.05        1.58      2.18 o 
  -6  -2   5        1.50        1.55      1.81 o 
  -5  -2   5        5.18        6.90      1.71 o 
  -4  -2   5      320.11      299.56      7.47 o 
  -3  -2   5        0.18        0.81      0.92 o 
  -2  -2   5       23.39       25.13      1.43 o 
  -1  -2   5        4.82        6.59      0.97 o 
   0  -2   5      209.79      251.66      4.20 o 
   1  -2   5       26.85       34.95      2.49 o 
   2  -2   5     1154.55     1233.95     14.51 o 
   3  -2   5       88.31       74.65      3.66 o 
   4  -2   5       88.29       83.63      4.08 o 
   5  -2   5       38.89       42.77      4.23 o 
   6  -2   5       97.21       92.54      6.29 o 
   7  -2   5        0.31        2.44      2.10 o 
   8  -2   5       28.84       33.40      4.55 o 
  -8  -1   5        1.06        3.65      3.02 o 
  -7  -1   5        0.01        6.29      2.78 o 
  -6  -1   5        2.11        7.27      2.72 o 
  -5  -1   5       23.51       26.23      2.93 o 
  -4  -1   5      574.56      559.91     10.17 o 
  -3  -1   5      223.06      220.78      5.94 o 
  -2  -1   5       91.35      104.23      3.82 o 
  -1  -1   5      395.64      380.98      6.65 o 
   0  -1   5      813.88      869.23     10.35 o 
   1  -1   5     1362.33     1495.04     13.27 o 
   2  -1   5       53.88       60.26      1.93 o 
   3  -1   5      287.50      293.26      4.79 o 
   4  -1   5       87.72       82.34      3.98 o 
   5  -1   5      103.25       94.81      8.77 o 
   6  -1   5      260.85      253.37     20.70 o 
   7  -1   5       21.09       30.62      4.85 o 
   8  -1   5        3.72        3.41      2.23 o 
  -8   0   5        1.27        2.49      2.31 o 
  -7   0   5       57.97       57.31      6.27 o 
  -6   0   5       74.02       67.95      4.12 o 
  -5   0   5      310.31      274.06      8.45 o 
  -4   0   5       11.22       11.04      2.01 o 
  -3   0   5     2213.51     2157.43     20.55 o 
  -2   0   5     1444.69     1450.69     18.56 o 
  -1   0   5      115.56      118.59      3.12 o 
   0   0   5      321.71      309.62      4.68 o 
   1   0   5        1.86        2.85      1.27 o 
   2   0   5      120.68      119.76      3.07 o 
   3   0   5       11.96       17.92      1.80 o 
   4   0   5       19.42       21.82      3.73 o 
   5   0   5      169.22      172.32     16.30 o 
   6   0   5      330.13      313.45     12.01 o 
   7   0   5       31.57       35.16      5.30 o 
   8   0   5       13.35       18.19      3.64 o 
  -8   1   5        0.02        2.48      1.98 o 
  -7   1   5       15.01       19.53      4.62 o 
  -6   1   5      218.67      182.87      6.39 o 
  -5   1   5        7.88        7.67      1.89 o 
  -4   1   5      859.07      810.58     12.38 o 
  -3   1   5     1101.21     1096.07     13.63 o 
  -2   1   5      282.71      285.07      4.40 o 
  -1   1   5       63.70       73.11      2.35 o 
   0   1   5      383.43      379.47      5.62 o 
   1   1   5      246.92      245.29      4.52 o 
   2   1   5        0.79        1.44      0.76 o 
   3   1   5        0.06        5.11      0.94 o 
   4   1   5        5.16        9.22      1.69 o 
   5   1   5      374.96      391.03      9.16 o 
   6   1   5      412.99      429.76     14.21 o 
   7   1   5       27.08       29.83      4.65 o 
  -8   2   5        0.15        7.42      2.49 o 
  -7   2   5        6.64       14.14      2.42 o 
  -6   2   5      118.60      105.89      5.21 o 
  -5   2   5        4.24        6.36      1.75 o 
  -4   2   5      155.72      137.58     11.06 o 
  -3   2   5      189.16      193.85      5.34 o 
  -2   2   5      165.85      136.27      3.38 o 
  -1   2   5      689.87      717.76      8.10 o 
   0   2   5      125.01      143.17      3.54 o 
   1   2   5       64.41       69.39      2.56 o 
   2   2   5      297.04      284.38      5.26 o 
   3   2   5       61.05       62.03      3.53 o 
   4   2   5      479.35      437.24      9.46 o 
   5   2   5       49.12       52.81      4.49 o 
   6   2   5        9.56       10.79      3.08 o 
   7   2   5        2.15        6.22      2.58 o 
  -8   3   5        0.02        0.50      3.71 o 
  -7   3   5       26.22       26.66      5.24 o 
  -6   3   5       12.62       16.66      2.55 o 
  -5   3   5        3.62        7.02      2.13 o 
  -4   3   5        8.63       10.64      1.78 o 
  -3   3   5       20.21       22.89      1.94 o 
  -2   3   5      593.86      613.51      7.80 o 
  -1   3   5     1371.72     1443.91     12.85 o 
   0   3   5       35.82       39.63      2.11 o 
   1   3   5      442.80      468.39      7.06 o 
   2   3   5      494.73      480.50      7.20 o 
   3   3   5      296.01      279.87      9.01 o 
   4   3   5      282.35      253.67      7.49 o 
   5   3   5       56.39       59.29      5.25 o 
   6   3   5        0.68        4.41      1.72 o 
   7   3   5       39.31       54.97      6.89 o 
  -8   4   5       51.09       49.38      5.42 o 
  -7   4   5      144.92      140.69      7.22 o 
  -6   4   5      154.92      132.58      6.88 o 
  -5   4   5        6.19       15.15      3.18 o 
  -4   4   5       45.21       48.53      3.30 o 
  -3   4   5       25.78       28.54      2.83 o 
  -2   4   5        9.99       15.40      2.29 o 
  -1   4   5       47.37       45.22      2.30 o 
   0   4   5      107.95       96.69      3.26 o 
   1   4   5      120.87      131.99      4.37 o 
   2   4   5       64.91       65.11      3.80 o 
   3   4   5       55.63       61.35      4.02 o 
   4   4   5       68.58       64.53      4.16 o 
   5   4   5       18.67       27.21      3.42 o 
   6   4   5        4.23        3.45      2.58 o 
  -8   5   5        0.10        2.66      1.96 o 
  -7   5   5       13.70       17.91      3.10 o 
  -6   5   5       35.88       40.42      4.87 o 
  -5   5   5        0.64        2.83      2.49 o 
  -4   5   5       78.64       71.32      3.83 o 
  -3   5   5        3.17        3.04      1.49 o 
  -2   5   5        5.68       11.22      2.03 o 
  -1   5   5        3.12        4.33      2.18 o 
   0   5   5       65.95       64.95      3.56 o 
   1   5   5      100.10       78.42      3.94 o 
   2   5   5        0.25        3.08      1.46 o 
   3   5   5      338.01      287.72      8.36 o 
   4   5   5       60.81       56.03      4.45 o 
   5   5   5        4.79        9.15      2.10 o 
   6   5   5        4.51       10.04      2.60 o 
  -7   6   5        1.99        6.58      2.05 o 
  -6   6   5        0.15        4.36      2.21 o 
  -5   6   5       16.48       25.46      4.08 o 
  -4   6   5        6.37        8.86      1.89 o 
  -3   6   5      292.91      267.73      7.66 o 
  -2   6   5        0.14        4.05      1.54 o 
  -1   6   5      239.17      225.66      6.89 o 
   0   6   5       29.73       29.01      3.23 o 
   1   6   5       21.49       23.47      4.33 o 
   2   6   5      142.74      116.79     18.61 o 
   3   6   5       69.36       71.77      8.40 o 
   4   6   5        6.99        9.87      2.56 o 
   5   6   5       24.23       28.82      4.16 o 
  -7   7   5       18.89       20.85      3.28 o 
  -6   7   5        3.69        5.25      2.04 o 
  -5   7   5       16.62       21.14      3.80 o 
  -4   7   5       35.98       37.59      3.73 o 
  -3   7   5       18.03       24.99      4.63 o 
  -2   7   5     1428.88     1306.74     18.39 o 
  -1   7   5        0.00        4.18      1.50 o 
   0   7   5       94.28       88.04      6.66 o 
   1   7   5        0.02        2.39      3.84 o 
   2   7   5       38.73       26.75      4.52 o 
   3   7   5       34.51       40.20      5.49 o 
   4   7   5       47.45       53.78      7.06 o 
  -6   8   5       34.65       45.05      5.54 o 
  -5   8   5       13.91       19.83      3.50 o 
  -4   8   5        9.69       16.42      3.10 o 
  -3   8   5      116.40      123.28      6.16 o 
  -2   8   5       63.58       68.95      6.19 o 
  -1   8   5      129.76      120.07      5.43 o 
   0   8   5      127.20      136.95      7.81 o 
   1   8   5       56.11       70.44      7.32 o 
   2   8   5        0.12        7.20      3.15 o 
   3   8   5       49.86       84.14      8.49 o 
  -4   9   5        6.76        7.31      3.06 o 
  -3   9   5       16.24       19.93      2.56 o 
  -2   9   5        5.93       10.53      2.57 o 
  -1   9   5       33.93       38.94      4.82 o 
   0   9   5        6.23        7.78      6.20 o 
   1   9   5       23.04       27.81      4.59 o 
  -1  -9   6       56.68       62.08      6.19 o 
   0  -9   6        2.97        5.87      2.15 o 
   1  -9   6        6.61        8.09      6.22 o 
   2  -9   6        5.08        6.10      2.15 o 
   3  -9   6       70.91       81.51      5.94 o 
   4  -9   6       11.18       10.96      2.71 o 
  -4  -8   6        0.10        3.55      3.00 o 
  -3  -8   6      222.73      206.27      9.54 o 
  -2  -8   6       57.49       63.49     10.08 o 
  -1  -8   6        4.67       13.28      2.73 o 
   0  -8   6      102.74      102.28      6.44 o 
   1  -8   6      104.75       93.36      6.19 o 
   2  -8   6       68.03       67.97      6.77 o 
   3  -8   6       43.77       54.18      6.30 o 
   4  -8   6       36.60       35.49      5.03 o 
   5  -8   6       51.19       74.60     23.50 o 
  -5  -7   6        0.41        6.14      2.07 o 
  -4  -7   6      132.98      121.91      8.04 o 
  -3  -7   6       14.86       18.73      3.61 o 
  -2  -7   6       21.72       28.30      3.39 o 
  -1  -7   6        3.51        6.86      1.67 o 
   0  -7   6       94.62       92.21      4.75 o 
   1  -7   6      158.86      155.64      6.09 o 
   2  -7   6       44.39       53.29      4.16 o 
   3  -7   6       25.07       23.82      6.26 o 
   4  -7   6       10.02       12.40      2.83 o 
   5  -7   6       42.27       45.84      7.09 o 
   6  -7   6        0.10        4.86      3.62 o 
  -6  -6   6        8.28        9.96      2.73 o 
  -5  -6   6        3.63        8.83      4.93 o 
  -4  -6   6        4.57        7.78      3.09 o 
  -3  -6   6       13.29       14.88      2.39 o 
  -2  -6   6        3.02        5.66      1.35 o 
  -1  -6   6        8.99       13.93      1.86 o 
   0  -6   6       80.58       79.24      4.29 o 
   1  -6   6      381.93      361.44      9.10 o 
   2  -6   6     1381.08     1299.29     18.17 o 
   3  -6   6        3.40        4.92      1.67 o 
   4  -6   6       26.26       30.67      4.41 o 
   5  -6   6        3.85        4.60      3.14 o 
   6  -6   6        7.16        8.63      2.42 o 
  -6  -5   6        3.16        4.16      6.66 o 
  -5  -5   6        0.49        3.94      2.27 o 
  -4  -5   6       69.52       69.69      6.69 o 
  -3  -5   6        0.14        1.64      1.25 o 
  -2  -5   6      210.20      195.33      5.15 o 
  -1  -5   6       55.89       60.97      3.33 o 
   0  -5   6       94.49       87.08      4.33 o 
   1  -5   6       57.72       57.32      3.87 o 
   2  -5   6       56.87       62.61      4.21 o 
   3  -5   6       99.22       93.99      4.80 o 
   4  -5   6        2.34        5.30      1.77 o 
   5  -5   6       35.77       49.34      6.77 o 
   6  -5   6        0.81        3.70      1.76 o 
   7  -5   6       18.56       21.67      3.00 o 
  -7  -4   6        1.71        4.61      2.45 o 
  -6  -4   6        8.52       14.87      3.55 o 
  -5  -4   6      104.42      103.75      6.68 o 
  -4  -4   6       57.85       64.31      4.21 o 
  -3  -4   6       12.29       12.69      2.31 o 
  -2  -4   6       37.59       42.40      2.73 o 
  -1  -4   6      818.26      791.31      9.78 o 
   0  -4   6      305.75      311.96      5.66 o 
   1  -4   6        0.08        1.79      1.40 o 
   2  -4   6      346.33      333.02      8.21 o 
   3  -4   6      239.20      245.23      7.28 o 
   4  -4   6      503.82      471.74     10.69 o 
   5  -4   6       41.57       47.60      4.44 o 
   6  -4   6       66.57       62.86      4.68 o 
   7  -4   6       55.13       56.57      6.44 o 
  -7  -3   6       17.40       20.40      4.31 o 
  -6  -3   6       11.00       15.52      3.54 o 
  -5  -3   6       19.28       22.04      2.79 o 
  -4  -3   6      160.37      149.85      5.96 o 
  -3  -3   6       53.08       48.52      3.77 o 
  -2  -3   6        3.49        5.12      1.00 o 
  -1  -3   6       23.15       23.84      1.86 o 
   0  -3   6       28.76       28.18      1.77 o 
   1  -3   6      348.39      343.49      7.57 o 
   2  -3   6      120.68      125.91      4.86 o 
   3  -3   6        7.72       17.69      2.60 o 
   4  -3   6       32.85       33.04      3.50 o 
   5  -3   6       27.27       26.42      3.22 o 
   6  -3   6      236.88      208.60      9.84 o 
   7  -3   6        0.50        4.56      3.18 o 
  -8  -2   6        0.57        0.00      1.86 o 
  -7  -2   6        8.30        6.80      2.68 o 
  -6  -2   6        0.13        6.44      4.66 o 
  -5  -2   6       42.29       45.54      4.04 o 
  -4  -2   6       18.10       28.90      3.27 o 
  -3  -2   6      125.24      111.75      4.58 o 
  -2  -2   6       19.56       20.39      1.37 o 
  -1  -2   6      104.86      112.70      3.03 o 
   0  -2   6     1049.58     1150.61     10.67 o 
   1  -2   6      258.02      281.38      6.54 o 
   2  -2   6      505.28      510.41      9.39 o 
   3  -2   6       35.08       42.87      3.71 o 
   4  -2   6        3.84        5.23      1.70 o 
   5  -2   6        7.51       10.36      2.17 o 
   6  -2   6        0.33        4.89      2.44 o 
   7  -2   6        0.06        0.50      2.11 o 
  -8  -1   6        0.17        2.65      6.15 o 
  -7  -1   6       23.73       21.74      5.80 o 
  -6  -1   6       16.76       20.87      3.25 o 
  -5  -1   6       30.25       30.95      3.40 o 
  -4  -1   6      106.48       97.42      4.56 o 
  -3  -1   6       39.68       51.26      3.46 o 
  -2  -1   6        0.65        1.43      0.95 o 
  -1  -1   6      216.31      202.51      5.47 o 
   0  -1   6      485.02      534.62      6.76 o 
   1  -1   6      394.92      352.97      5.57 o 
   2  -1   6      424.09      446.52      6.01 o 
   3  -1   6      130.97      127.81      5.18 o 
   4  -1   6        7.79        6.58      1.85 o 
   5  -1   6        0.96        1.16      1.97 o 
   6  -1   6      199.26      164.29     11.55 o 
   7  -1   6       30.65       27.82      5.62 o 
  -8   0   6        7.21        6.51      2.45 o 
  -7   0   6        5.46        3.27      1.98 o 
  -6   0   6      702.70      601.84     15.15 o 
  -5   0   6       12.02       10.79      2.09 o 
  -4   0   6       35.74       38.06      3.59 o 
  -3   0   6      419.12      395.15     13.25 o 
  -2   0   6     1747.20     1670.81     17.63 o 
  -1   0   6        0.58        1.00      0.79 o 
   0   0   6      466.96      495.48      6.62 o 
   1   0   6       50.30       59.48      2.29 o 
   2   0   6      284.83      304.36      5.37 o 
   3   0   6      193.10      183.43      4.31 o 
   4   0   6      268.03      245.63      9.55 o 
   5   0   6      329.12      271.66     10.71 o 
   6   0   6       32.33       35.17     13.57 o 
   7   0   6       22.13       29.56      5.46 o 
  -8   1   6       37.90       42.10      5.28 o 
  -7   1   6        1.04        4.59      1.71 o 
  -6   1   6       61.22       59.93      4.48 o 
  -5   1   6        7.30        8.67      2.03 o 
  -4   1   6       27.59       37.62      3.57 o 
  -3   1   6       64.71       60.44      3.89 o 
  -2   1   6        9.16        9.20      1.44 o 
  -1   1   6        0.28        1.04      0.66 o 
   0   1   6       29.38       32.16      1.96 o 
   1   1   6       70.11       61.46      2.47 o 
   2   1   6       89.75       91.38      3.07 o 
   3   1   6      308.72      300.84      5.76 o 
   4   1   6      251.63      232.52      9.33 o 
   5   1   6      285.09      264.11     10.72 o 
   6   1   6        6.45       11.24      3.17 o 
   7   1   6        2.74        4.91      4.64 o 
  -8   2   6        8.69       14.39      2.46 o 
  -7   2   6        0.00        4.01      1.72 o 
  -6   2   6       21.72       18.67      2.59 o 
  -5   2   6        0.45        3.78      1.52 o 
  -4   2   6       22.04       23.50      2.95 o 
  -3   2   6      253.18      240.96      6.50 o 
  -2   2   6      235.99      216.16      4.51 o 
  -1   2   6      230.15      247.31      4.97 o 
   0   2   6       86.62       89.27      3.05 o 
   1   2   6      524.02      535.00     13.87 o 
   2   2   6      135.14      123.43      4.39 o 
   3   2   6       76.77       58.68      3.56 o 
   4   2   6      180.75      167.00      5.92 o 
   5   2   6       10.21       15.74      4.71 o 
   6   2   6        7.70       11.60      4.04 o 
   7   2   6       13.29       24.91      4.51 o 
  -8   3   6        0.02        4.40      3.24 o 
  -7   3   6       13.58       15.83      4.98 o 
  -6   3   6        0.68        0.29      1.63 o 
  -5   3   6       17.45       17.65      4.24 o 
  -4   3   6        0.02        5.48      1.66 o 
  -3   3   6       69.65       73.34      4.81 o 
  -2   3   6      139.34      148.96      3.98 o 
  -1   3   6      208.49      228.38      4.96 o 
   0   3   6       29.68       38.59      2.62 o 
   1   3   6       31.72       33.66      2.53 o 
   2   3   6       26.78       32.63      2.33 o 
   3   3   6      192.31      177.15      6.15 o 
   4   3   6        3.19        6.74      2.28 o 
   5   3   6      117.16      107.24      5.08 o 
   6   3   6       25.77       27.53      6.31 o 
  -8   4   6        3.31        3.44      3.38 o 
  -7   4   6        9.98       14.52      2.80 o 
  -6   4   6        3.11        7.75      2.18 o 
  -5   4   6       51.78       58.84      5.75 o 
  -4   4   6        1.38        5.23      1.94 o 
  -3   4   6       34.30       34.22      3.14 o 
  -2   4   6       63.52       59.18      3.50 o 
  -1   4   6       13.53       16.13      2.31 o 
   0   4   6      300.56      282.88      5.84 o 
   1   4   6      197.58      163.63      5.32 o 
   2   4   6        0.29        6.01      2.24 o 
   3   4   6        0.35        2.64      1.53 o 
   4   4   6       58.99       51.07      3.67 o 
   5   4   6      109.33      105.81      5.31 o 
   6   4   6       10.63       16.61      3.50 o 
  -7   5   6        8.03       12.22      2.62 o 
  -6   5   6       32.58       32.70      4.54 o 
  -5   5   6       33.35       31.72      6.78 o 
  -4   5   6      101.98      104.06      6.16 o 
  -3   5   6       15.50       17.84      2.36 o 
  -2   5   6       50.75       51.65      3.68 o 
  -1   5   6       29.87       28.07      3.11 o 
   0   5   6       26.47       25.80      3.04 o 
   1   5   6      102.22      113.66      6.95 o 
   2   5   6        1.75        6.15      2.37 o 
   3   5   6       90.22       76.89      7.76 o 
   4   5   6      233.89      186.15      7.65 o 
   5   5   6        7.90       15.01      2.50 o 
  -7   6   6        0.29        2.24      2.07 o 
  -6   6   6        1.46        0.13      1.85 o 
  -5   6   6        0.06        3.17      2.21 o 
  -4   6   6        0.66        8.71      3.91 o 
  -3   6   6      229.22      222.10      9.41 o 
  -2   6   6       18.01       20.59      2.93 o 
  -1   6   6       64.21       65.49      4.12 o 
   0   6   6        0.81        0.09      1.13 o 
   1   6   6       97.90       84.30      8.46 o 
   2   6   6      157.06      131.11      8.93 o 
   3   6   6        4.57        5.53      3.35 o 
   4   6   6       10.44       17.90      3.28 o 
  -6   7   6        0.46        3.60      2.02 o 
  -5   7   6      113.57      113.81      6.78 o 
  -4   7   6       10.09       14.83      3.75 o 
  -3   7   6       39.83       47.54      4.22 o 
  -2   7   6       28.22       28.04      3.42 o 
  -1   7   6        0.88        1.86      1.49 o 
   0   7   6       13.61       16.78      3.47 o 
   1   7   6        0.02        6.51      2.70 o 
   2   7   6        0.51        4.36      2.38 o 
   3   7   6        0.68        0.00      2.71 o 
  -5   8   6       26.44       27.89      4.22 o 
  -4   8   6       18.08       15.36      2.36 o 
  -3   8   6       61.90       64.28      5.25 o 
  -2   8   6        4.08        7.72      2.00 o 
  -1   8   6      118.44      105.97      9.57 o 
   0   8   6        7.87       24.14      6.98 o 
   1   8   6       23.41       40.00      6.38 o 
   2   8   6        6.17       10.49      3.31 o 
  -3   9   6        0.55        3.44      1.57 o 
  -2   9   6       16.82       22.36      2.84 o 
  -1   9   6        0.04        4.75      3.33 o 
  -1  -9   7       29.39       26.83      6.40 o 
   0  -9   7        0.97        4.27      2.95 o 
   1  -9   7        2.33        4.12      2.71 o 
   2  -9   7       29.14       33.02     14.04 o 
   3  -9   7       17.71       18.34      7.51 o 
  -3  -8   7        1.26        3.69      3.87 o 
  -2  -8   7        9.07       11.85      2.93 o 
  -1  -8   7        1.03        7.24      2.66 o 
   0  -8   7       72.23       69.64      7.24 o 
   1  -8   7       23.76       23.08      4.08 o 
   2  -8   7        1.10        5.27      2.02 o 
   3  -8   7        0.07        3.19      1.74 o 
   4  -8   7       68.23       97.53      7.33 o 
  -4  -7   7       32.21       33.54      4.93 o 
  -3  -7   7       39.45       44.97      5.44 o 
  -2  -7   7      156.71      152.92      8.11 o 
  -1  -7   7      100.81       97.99      6.48 o 
   0  -7   7      137.31      132.75      5.77 o 
   1  -7   7      176.07      181.50      6.89 o 
   2  -7   7       76.00       81.46      7.34 o 
   3  -7   7       47.47       49.87      4.18 o 
   4  -7   7       55.15       54.93     11.17 o 
   5  -7   7        9.85       12.69      2.83 o 
  -5  -6   7        2.23        4.07      2.17 o 
  -4  -6   7        1.50        2.97      1.68 o 
  -3  -6   7      136.39      131.74      5.60 o 
  -2  -6   7        0.53        2.98      1.55 o 
  -1  -6   7        1.80        5.19      1.87 o 
   0  -6   7     1100.81     1026.35     39.99 o 
   1  -6   7      335.89      331.50      8.95 o 
   2  -6   7      103.34       96.08      6.87 o 
   3  -6   7        0.08        2.21      2.16 o 
   4  -6   7       51.05       54.42      6.16 o 
   5  -6   7       15.54       18.82      4.50 o 
   6  -6   7       16.31       23.14      3.81 o 
  -6  -5   7        4.18        9.81      6.02 o 
  -5  -5   7        2.21        2.61      1.83 o 
  -4  -5   7        4.07        6.84      1.70 o 
  -3  -5   7        0.95        2.66      1.48 o 
  -2  -5   7        0.00        4.47      2.13 o 
  -1  -5   7        0.17        5.87      1.79 o 
   0  -5   7      194.70      199.04      6.49 o 
   1  -5   7      246.74      245.52      7.45 o 
   2  -5   7       97.38       92.86      4.82 o 
   3  -5   7      645.59      586.26     12.25 o 
   4  -5   7      155.41      144.02      6.20 o 
   5  -5   7       27.50       31.53      3.74 o 
   6  -5   7      148.30      145.63      6.62 o 
  -7  -4   7        1.59        2.90      1.95 o 
  -6  -4   7       35.36       33.61      5.06 o 
  -5  -4   7       30.49       27.42      4.61 o 
  -4  -4   7       27.70       34.76      3.83 o 
  -3  -4   7        2.40        4.60      1.56 o 
  -2  -4   7       11.16        9.39      1.96 o 
  -1  -4   7      246.86      217.56      7.71 o 
   0  -4   7       11.78       17.03      2.53 o 
   1  -4   7       63.67       63.12      4.09 o 
   2  -4   7        4.28        7.40      1.90 o 
   3  -4   7      336.05      320.14      8.80 o 
   4  -4   7      369.31      329.71      9.35 o 
   5  -4   7        7.43       17.53      2.74 o 
   6  -4   7        2.94        6.71      2.30 o 
   7  -4   7        5.64        8.79      2.53 o 
  -7  -3   7        6.76       18.28      3.40 o 
  -6  -3   7        7.32       15.93      3.66 o 
  -5  -3   7       16.90       15.10      2.51 o 
  -4  -3   7       14.65       16.02      2.64 o 
  -3  -3   7       15.01       18.58      2.76 o 
  -2  -3   7       38.10       43.60      3.29 o 
  -1  -3   7        0.97        3.89      0.89 o 
   0  -3   7        2.20        3.75      0.84 o 
   1  -3   7      193.49      176.13      5.84 o 
   2  -3   7        3.35        4.03      1.61 o 
   3  -3   7        3.58        4.08      1.84 o 
   4  -3   7       60.90       60.20      4.45 o 
   5  -3   7       10.44       13.21      2.39 o 
   6  -3   7       16.87       17.02      3.38 o 
   7  -3   7        2.45        6.41      2.38 o 
  -7  -2   7        2.09        2.77      4.66 o 
  -6  -2   7       39.35       40.03      8.84 o 
  -5  -2   7        6.27        6.81      1.78 o 
  -4  -2   7       52.28       59.73      4.15 o 
  -3  -2   7       12.09       19.62      2.74 o 
  -2  -2   7        0.34        3.44      1.24 o 
  -1  -2   7        2.99        4.45      0.90 o 
   0  -2   7      520.57      525.16      7.16 o 
   1  -2   7       62.59       58.81      3.65 o 
   2  -2   7       91.17       97.18      4.46 o 
   3  -2   7       32.87       37.69      3.75 o 
   4  -2   7       17.73       21.54      2.96 o 
   5  -2   7        0.81        2.80      1.68 o 
   6  -2   7       73.71       72.37      6.60 o 
   7  -2   7       13.06       11.80      7.22 o 
  -8  -1   7        0.07        4.29      2.13 o 
  -7  -1   7       10.99       15.92      3.40 o 
  -6  -1   7      136.07      125.86      5.72 o 
  -5  -1   7        0.10        5.53      1.57 o 
  -4  -1   7      104.16       86.45      4.47 o 
  -3  -1   7       13.07       11.51      2.34 o 
  -2  -1   7      750.22      732.03     11.58 o 
  -1  -1   7      224.41      209.98      9.41 o 
   0  -1   7        1.07        1.66      0.86 o 
   1  -1   7      286.48      278.74      7.04 o 
   2  -1   7        0.26        2.99      1.27 o 
   3  -1   7       31.89       27.56      3.13 o 
   4  -1   7      482.72      429.82      9.89 o 
   5  -1   7       71.38       75.59      5.91 o 
   6  -1   7       35.15       30.32      4.81 o 
   7  -1   7        6.71       16.66      3.69 o 
  -8   0   7       43.25       31.43      4.53 o 
  -7   0   7       67.00       60.01      5.74 o 
  -6   0   7       33.65       33.22      3.64 o 
  -5   0   7      303.87      260.94      7.87 o 
  -4   0   7       93.87       83.47      4.39 o 
  -3   0   7        8.26       10.12      3.39 o 
  -2   0   7      385.99      389.26     10.82 o 
  -1   0   7       62.38       59.30      2.49 o 
   0   0   7       72.97       74.78      2.74 o 
   1   0   7       64.97       72.62      3.94 o 
   2   0   7       55.71       59.36      3.32 o 
   3   0   7      594.61      603.58     10.97 o 
   4   0   7      627.20      607.23     22.12 o 
   5   0   7       90.49       83.12      6.12 o 
   6   0   7       19.36       21.93      4.07 o 
   7   0   7       50.01       62.43     10.44 o 
  -8   1   7       43.70       31.16      6.26 o 
  -7   1   7       25.37       22.06      5.58 o 
  -6   1   7      147.40      112.14      5.38 o 
  -5   1   7       49.83       46.25      6.24 o 
  -4   1   7        5.63        9.44      2.74 o 
  -3   1   7        5.82        7.62      2.02 o 
  -2   1   7       68.70       74.75      3.80 o 
  -1   1   7       10.57       13.83      1.59 o 
   0   1   7      228.31      211.63      4.82 o 
   1   1   7        0.09        2.68      1.04 o 
   2   1   7       42.81       48.84      3.13 o 
   3   1   7      708.83      694.50     12.54 o 
   4   1   7      873.21      822.51     18.83 o 
   5   1   7      174.94      162.81      8.66 o 
   6   1   7        0.19        2.58      4.04 o 
   7   1   7        2.71        3.01      2.62 o 
  -8   2   7       18.67       12.46      2.45 o 
  -7   2   7        0.87        4.79      1.78 o 
  -6   2   7       53.07       56.48      4.96 o 
  -5   2   7       19.19       25.84      3.27 o 
  -4   2   7       66.92       65.67      4.30 o 
  -3   2   7      158.99      146.89      6.77 o 
  -2   2   7       23.34       28.98      2.12 o 
  -1   2   7       48.25       50.45      2.64 o 
   0   2   7      176.35      171.27      4.62 o 
   1   2   7       23.17       33.27      2.60 o 
   2   2   7      244.06      223.10      5.26 o 
   3   2   7        2.59        6.76      1.69 o 
   4   2   7        1.78        5.65      2.26 o 
   5   2   7        0.32        3.74      2.18 o 
   6   2   7        6.92       10.64      5.02 o 
  -8   3   7        8.97       11.03      3.67 o 
  -7   3   7        1.33        4.53      2.98 o 
  -6   3   7        2.36        5.55      2.06 o 
  -5   3   7       12.08        7.76      2.91 o 
  -4   3   7      167.36      163.11      7.56 o 
  -3   3   7      172.07      158.82      5.48 o 
  -2   3   7        6.47        6.60      1.32 o 
  -1   3   7      218.00      214.22      5.16 o 
   0   3   7      175.62      161.25      4.49 o 
   1   3   7      121.23      112.86      3.83 o 
   2   3   7       45.09       48.48      3.94 o 
   3   3   7       27.48       29.62      3.25 o 
   4   3   7       27.67       39.95      3.95 o 
   5   3   7       37.85       40.16      5.41 o 
   6   3   7        0.00        5.92      3.51 o 
  -7   4   7        2.14        8.41      2.25 o 
  -6   4   7       21.29       19.16      5.95 o 
  -5   4   7       14.57       18.43      3.43 o 
  -4   4   7        6.79        5.01      3.75 o 
  -3   4   7       34.00       36.99      4.59 o 
  -2   4   7       25.64       24.72      2.81 o 
  -1   4   7       19.71       27.88      3.04 o 
   0   4   7       65.70       58.74      2.94 o 
   1   4   7       83.86       89.44      3.59 o 
   2   4   7       49.64       50.09      4.32 o 
   3   4   7        0.96        4.94      1.50 o 
   4   4   7       28.83       26.60      3.44 o 
   5   4   7       26.00       28.92      4.45 o 
  -7   5   7        0.55        3.52      2.04 o 
  -6   5   7        3.71        5.47      2.04 o 
  -5   5   7        2.39        3.35      1.80 o 
  -4   5   7       10.71       14.83      3.16 o 
  -3   5   7        4.72        3.80      1.99 o 
  -2   5   7       11.80       15.26      2.48 o 
  -1   5   7       17.82       21.46      2.78 o 
   0   5   7       18.19       27.76      3.15 o 
   1   5   7      221.38      178.03      8.12 o 
   2   5   7       88.85       80.08      6.82 o 
   3   5   7        0.36        4.47      1.96 o 
   4   5   7        6.74       13.32      2.57 o 
   5   5   7        4.80       10.56      2.02 o 
  -6   6   7       15.20       18.74      3.52 o 
  -5   6   7      144.76      132.98      7.49 o 
  -4   6   7        1.87        7.08      2.59 o 
  -3   6   7       69.03       77.61      4.28 o 
  -2   6   7       98.23      100.73      4.92 o 
  -1   6   7       41.00       39.33      3.96 o 
   0   6   7       83.80       82.48      5.78 o 
   1   6   7      173.34      157.14      7.99 o 
   2   6   7       13.47       22.70      4.04 o 
   3   6   7        6.69        7.29      2.35 o 
   4   6   7        3.60        8.81      4.60 o 
  -6   7   7       20.68       27.64      4.14 o 
  -5   7   7       33.18       40.95      5.09 o 
  -4   7   7      538.23      469.67     14.48 o 
  -3   7   7       18.33       19.33      2.71 o 
  -2   7   7       75.95       79.14      4.44 o 
  -1   7   7       17.64       23.65      3.04 o 
   0   7   7        3.81        4.48      5.35 o 
   1   7   7        3.27        7.69      2.44 o 
   2   7   7      120.61      111.37      6.97 o 
   3   7   7        6.57       25.23      5.24 o 
  -4   8   7        0.68        5.08      2.36 o 
  -3   8   7       82.09       76.59      4.64 o 
  -2   8   7       15.12       16.47      2.59 o 
  -1   8   7       18.81       27.98      4.49 o 
   0   8   7        2.72       10.93      3.38 o 
   1   8   7       39.96       67.26      7.24 o 
   0  -9   8        0.23        3.55      2.44 o 
   1  -9   8       24.42       35.78      4.65 o 
  -3  -8   8        0.08       14.66      4.18 o 
  -2  -8   8        4.45        6.30      2.49 o 
  -1  -8   8       45.96       61.51      7.69 o 
   0  -8   8        5.62       13.07      3.04 o 
   1  -8   8       73.53       72.20      8.75 o 
   2  -8   8       58.24       54.67      6.16 o 
   3  -8   8       69.38       90.28      9.84 o 
   4  -8   8       43.25       44.85      7.69 o 
  -4  -7   8        0.44        7.91      2.41 o 
  -3  -7   8        4.34       10.67      2.74 o 
  -2  -7   8       12.75       19.74      6.78 o 
  -1  -7   8       39.92       43.44      5.91 o 
   0  -7   8       14.96       24.62      3.24 o 
   1  -7   8       31.18       29.94      4.60 o 
   2  -7   8        6.95       12.50      2.35 o 
   3  -7   8       15.57       24.88      3.32 o 
   4  -7   8       13.98       10.89      2.71 o 
   5  -7   8       26.48       30.62      5.26 o 
  -5  -6   8        1.96        4.07      2.04 o 
  -4  -6   8        1.24        5.66      2.13 o 
  -3  -6   8       16.29       24.85      3.38 o 
  -2  -6   8       25.25       32.61      4.84 o 
  -1  -6   8      122.52      122.54     12.51 o 
   0  -6   8      410.58      385.24     11.62 o 
   1  -6   8        6.07        7.87      1.97 o 
   2  -6   8       47.09       51.02      4.71 o 
   3  -6   8       57.24       52.53      4.42 o 
   4  -6   8       28.22       35.07      4.00 o 
   5  -6   8        8.02        7.93      2.05 o 
  -6  -5   8       12.51       12.24      2.88 o 
  -5  -5   8        4.55        5.62      2.93 o 
  -4  -5   8       55.51       56.28      4.23 o 
  -3  -5   8       12.73       12.13      2.13 o 
  -2  -5   8      142.87      130.76      7.37 o 
  -1  -5   8       59.70       70.10      6.88 o 
   0  -5   8        1.92        6.14      2.60 o 
   1  -5   8       41.67       46.88      6.80 o 
   2  -5   8        4.69        5.60      1.75 o 
   3  -5   8       16.79       23.93      3.30 o 
   4  -5   8       18.32       18.38      2.92 o 
   5  -5   8       50.61       64.40      4.92 o 
   6  -5   8        0.06        3.44      1.91 o 
  -6  -4   8        7.66        4.25      2.29 o 
  -5  -4   8        3.82        3.20      3.69 o 
  -4  -4   8        2.23        4.64      1.57 o 
  -3  -4   8      139.25      129.34      5.53 o 
  -2  -4   8      106.33      109.09      5.48 o 
  -1  -4   8        2.76        6.25      2.75 o 
   0  -4   8       23.01       25.50      3.17 o 
   1  -4   8       56.29       64.63      4.24 o 
   2  -4   8      185.93      181.92      6.57 o 
   3  -4   8       64.33       61.97      5.05 o 
   4  -4   8      129.95      108.28      5.53 o 
   5  -4   8       92.09       80.09      4.82 o 
   6  -4   8        2.17        5.75      2.23 o 
  -7  -3   8        1.57        2.73      2.05 o 
  -6  -3   8       24.74       18.61      3.62 o 
  -5  -3   8        3.79        5.74      1.67 o 
  -4  -3   8        7.10       11.24      2.15 o 
  -3  -3   8       18.18       22.80      3.24 o 
  -2  -3   8        3.74        7.27      1.87 o 
  -1  -3   8       47.74       37.32      2.92 o 
   0  -3   8       44.76       50.42      3.69 o 
   1  -3   8       25.79       31.70      3.45 o 
   2  -3   8      134.61      119.34      5.25 o 
   3  -3   8       12.26       16.66      2.93 o 
   4  -3   8      241.36      199.55      7.18 o 
   5  -3   8        0.24        4.19      1.69 o 
   6  -3   8        0.08        2.27      2.12 o 
  -7  -2   8        7.68        4.80      2.89 o 
  -6  -2   8        4.47       11.48      2.23 o 
  -5  -2   8        4.43        8.30      1.77 o 
  -4  -2   8        0.74        5.26      2.04 o 
  -3  -2   8        4.07        5.93      2.42 o 
  -2  -2   8      312.22      305.92      7.72 o 
  -1  -2   8      128.14      126.44     11.09 o 
   0  -2   8      378.18      376.37     16.90 o 
   1  -2   8       94.00       85.62      4.35 o 
   2  -2   8       46.64       45.38      4.13 o 
   3  -2   8       14.38       20.49      3.66 o 
   4  -2   8        0.22        3.51      1.48 o 
   5  -2   8        0.10        1.95      2.24 o 
   6  -2   8       66.55       73.21      6.68 o 
   7  -2   8       14.69       22.65      3.77 o 
  -7  -1   8        0.46        2.06      4.62 o 
  -6  -1   8       12.74        9.42      2.16 o 
  -5  -1   8       23.58       34.90      3.84 o 
  -4  -1   8       47.50       50.68      4.39 o 
  -3  -1   8       79.80       77.93      4.46 o 
  -2  -1   8       27.55       29.79      3.24 o 
  -1  -1   8       44.64       40.90      3.10 o 
   0  -1   8      169.99      168.89      4.22 o 
   1  -1   8        5.84        7.86      1.66 o 
   2  -1   8       24.93       32.35      3.43 o 
   3  -1   8       10.81       14.37      2.50 o 
   4  -1   8      219.68      210.18      7.14 o 
   5  -1   8       35.87       32.42      7.51 o 
   6  -1   8       36.06       34.90      5.22 o 
  -8   0   8      143.15       97.05     12.20 o 
  -7   0   8        3.86        2.58      1.67 o 
  -6   0   8       20.44       27.82      3.80 o 
  -5   0   8       41.00       48.00      4.51 o 
  -4   0   8      441.84      361.22      9.32 o 
  -3   0   8       72.03       66.49      4.38 o 
  -2   0   8      225.31      196.55     15.18 o 
  -1   0   8       81.40       72.51      3.70 o 
   0   0   8      178.31      173.06      4.47 o 
   1   0   8       80.31       82.01      3.11 o 
   2   0   8       38.32       45.26      3.81 o 
   3   0   8      191.80      170.20      6.08 o 
   4   0   8       54.67       57.51      6.36 o 
   5   0   8       88.63       89.48      6.38 o 
   6   0   8        1.19        3.11      2.06 o 
  -8   1   8        5.28        4.15      2.19 o 
  -7   1   8       13.83       15.67      2.95 o 
  -6   1   8       23.92       33.31      3.93 o 
  -5   1   8       12.88       17.33      2.83 o 
  -4   1   8        7.72        7.78      2.20 o 
  -3   1   8       35.00       34.38      4.28 o 
  -2   1   8       31.85       36.24      4.43 o 
  -1   1   8        2.72        6.04      1.21 o 
   0   1   8        0.77        3.37      1.20 o 
   1   1   8      315.51      318.54      6.29 o 
   2   1   8      200.61      165.72      8.67 o 
   3   1   8      107.96      107.26      6.51 o 
   4   1   8        0.01        4.92      1.95 o 
   5   1   8        1.72        6.08      3.84 o 
   6   1   8       23.09       22.51      4.22 o 
  -7   2   8        0.89        2.27      2.58 o 
  -6   2   8       14.06       21.48      3.00 o 
  -5   2   8       80.99       68.86      4.26 o 
  -4   2   8       83.46       68.94      4.11 o 
  -3   2   8       47.95       55.97      4.13 o 
  -2   2   8       35.90       35.02      4.40 o 
  -1   2   8      121.06      109.93      3.73 o 
   0   2   8      119.74      117.13      3.96 o 
   1   2   8        0.03        1.70      1.13 o 
   2   2   8      229.88      230.15      5.59 o 
   3   2   8      132.06      136.36      7.30 o 
   4   2   8      209.55      206.25     11.44 o 
   5   2   8       16.72       25.02      4.35 o 
   6   2   8       23.86       27.19      4.21 o 
  -7   3   8        9.97       16.41      2.92 o 
  -6   3   8        0.12        3.69      3.47 o 
  -5   3   8       59.21       56.45      6.00 o 
  -4   3   8       34.81       38.16      4.94 o 
  -3   3   8       91.63      104.00      6.02 o 
  -2   3   8       37.99       36.89      3.52 o 
  -1   3   8      118.16      116.85      4.03 o 
   0   3   8        0.04        2.99      1.13 o 
   1   3   8       55.41       51.98      3.00 o 
   2   3   8        0.25        7.12      2.17 o 
   3   3   8      287.47      275.27      8.00 o 
   4   3   8      110.54      110.39      6.98 o 
   5   3   8       29.04       44.51      5.76 o 
  -7   4   8        5.38       10.41      2.55 o 
  -6   4   8       10.90       19.06      3.56 o 
  -5   4   8        5.78        5.62      2.11 o 
  -4   4   8        0.26        2.64      1.94 o 
  -3   4   8        0.59        1.19      1.86 o 
  -2   4   8      125.62      117.34      6.27 o 
  -1   4   8       82.30       81.43      4.08 o 
   0   4   8       47.57       50.92      3.99 o 
   1   4   8       41.27       43.05      3.62 o 
   2   4   8       19.41       26.62      3.15 o 
   3   4   8      206.12      184.19      6.88 o 
   4   4   8        1.22        5.65      2.33 o 
   5   4   8       17.55       23.76      5.15 o 
  -7   5   8        1.83        3.19      3.47 o 
  -6   5   8       13.68       15.79      3.02 o 
  -5   5   8       49.07       47.98      5.77 o 
  -4   5   8        3.40        6.77      2.53 o 
  -3   5   8        3.44        5.02      2.21 o 
  -2   5   8       41.12       47.05      7.29 o 
  -1   5   8       30.21       30.07      4.21 o 
   0   5   8       34.87       41.19      3.93 o 
   1   5   8       67.02       64.79      6.32 o 
   2   5   8      255.48      239.13      9.75 o 
   3   5   8       12.14       12.26      3.07 o 
   4   5   8        7.76        8.37      2.02 o 
  -6   6   8        1.04        9.22      2.80 o 
  -5   6   8       45.17       52.11      5.82 o 
  -4   6   8       87.99       95.68      6.39 o 
  -3   6   8       14.83       22.80      3.97 o 
  -2   6   8        0.39        1.40      1.35 o 
  -1   6   8       37.61       40.17      4.00 o 
   0   6   8       70.85       70.11      5.83 o 
   1   6   8       40.26       49.87     11.48 o 
   2   6   8        4.51       12.22      2.84 o 
   3   6   8       32.54       44.22      5.35 o 
  -5   7   8       12.42       15.29      3.13 o 
  -4   7   8        0.97        7.94      4.35 o 
  -3   7   8       76.21       70.29      5.26 o 
  -2   7   8        0.03        0.80      1.54 o 
  -1   7   8        0.19        0.00      1.41 o 
   0   7   8        0.66        5.23      3.07 o 
   1   7   8        3.34        6.41      2.30 o 
   2   7   8       13.53       10.04      2.71 o 
  -2   8   8        3.91        6.46      1.76 o 
  -1   8   8       20.77       33.44      4.47 o 
  -2  -8   9        0.97        6.35      2.56 o 
  -1  -8   9       18.53       21.36      3.83 o 
   0  -8   9        1.14        1.55      2.05 o 
   1  -8   9        2.16        8.84      2.65 o 
   2  -8   9        5.01        5.62      3.13 o 
  -3  -7   9       50.70       58.28      6.55 o 
  -2  -7   9      119.92      122.01      7.40 o 
  -1  -7   9       11.52       22.43      4.07 o 
   0  -7   9       98.23       99.87      7.60 o 
   1  -7   9       46.31       58.63      5.25 o 
   2  -7   9       35.33       40.31      4.39 o 
   3  -7   9       44.46       63.25     10.20 o 
   4  -7   9       81.37      113.79     18.81 o 
  -4  -6   9        0.89        3.00      2.17 o 
  -3  -6   9        4.49        7.49      2.51 o 
  -2  -6   9      443.00      429.00     30.21 o 
  -1  -6   9      251.43      241.22     10.66 o 
   0  -6   9       53.39       69.50      7.34 o 
   1  -6   9       34.32       45.44      4.51 o 
   2  -6   9        8.02        8.32      2.22 o 
   3  -6   9        0.23        5.34      1.86 o 
   4  -6   9       14.66       14.68      3.05 o 
   5  -6   9        3.65        6.38      2.07 o 
  -5  -5   9        9.14       10.98      2.78 o 
  -4  -5   9        0.02        6.73      1.59 o 
  -3  -5   9       13.36       13.10      3.39 o 
  -2  -5   9      186.83      180.17      9.01 o 
  -1  -5   9      132.35      129.74      7.72 o 
   0  -5   9      122.27      127.16      7.70 o 
   1  -5   9      434.99      405.36     10.29 o 
   2  -5   9      320.09      290.99      8.89 o 
   3  -5   9      108.45      103.25     11.16 o 
   4  -5   9       77.36       71.51      4.54 o 
   5  -5   9        1.97        2.98      2.05 o 
  -6  -4   9       17.31       15.94      3.30 o 
  -5  -4   9        4.51        7.51      1.81 o 
  -4  -4   9        1.05        3.46      1.57 o 
  -3  -4   9       96.22       89.57      4.79 o 
  -2  -4   9        0.15        0.00      2.32 o 
  -1  -4   9      139.91      132.14      7.78 o 
   0  -4   9        9.81        6.50      3.32 o 
   1  -4   9      100.96      103.67      5.07 o 
   2  -4   9      240.80      231.74      7.72 o 
   3  -4   9        1.35        9.06      2.28 o 
   4  -4   9       73.91       67.43      8.43 o 
   5  -4   9        3.37        6.22      1.68 o 
   6  -4   9        1.58        1.99      1.76 o 
  -6  -3   9        0.89        8.31      2.48 o 
  -5  -3   9        5.09        5.61      2.08 o 
  -4  -3   9        7.71       18.15      2.66 o 
  -3  -3   9       17.63       20.65      3.63 o 
  -2  -3   9       33.76       26.75      3.16 o 
  -1  -3   9       86.78       82.30      7.40 o 
   0  -3   9       81.72       78.30      6.40 o 
   1  -3   9       16.76       21.43      2.99 o 
   2  -3   9       15.56       14.74      3.86 o 
   3  -3   9       57.33       68.44      4.31 o 
   4  -3   9        4.66        4.84      1.73 o 
   5  -3   9       57.37       64.39      7.52 o 
   6  -3   9        6.34        7.48      2.41 o 
  -7  -2   9        1.19        3.01      2.23 o 
  -6  -2   9       18.30       20.11      2.86 o 
  -5  -2   9        0.28        1.13      1.48 o 
  -4  -2   9        2.74        5.99      1.74 o 
  -3  -2   9        7.48        8.81      1.87 o 
  -2  -2   9      180.21      182.86      6.33 o 
  -1  -2   9       27.51       29.52      4.94 o 
   0  -2   9        0.02        3.49      2.50 o 
   1  -2   9       12.43       17.29      2.65 o 
   2  -2   9        0.19        2.68      1.54 o 
   3  -2   9        2.63        7.20      1.84 o 
   4  -2   9       40.06       55.20      5.22 o 
   5  -2   9       15.33       11.56      6.73 o 
   6  -2   9       47.03       76.87      7.80 o 
  -7  -1   9        0.02        3.65      2.14 o 
  -6  -1   9       50.05       46.12      4.40 o 
  -5  -1   9       19.93       15.01      2.96 o 
  -4  -1   9       64.51       65.59      4.70 o 
  -3  -1   9       68.09       59.64      4.21 o 
  -2  -1   9        1.97        6.90      2.69 o 
  -1  -1   9       62.09       59.68      4.63 o 
   0  -1   9       30.72       36.53      3.32 o 
   1  -1   9       33.81       31.07      3.32 o 
   2  -1   9      248.34      231.91      7.24 o 
   3  -1   9       94.18       92.19      4.68 o 
   4  -1   9       54.28       57.42      6.46 o 
   5  -1   9        7.20        6.77      3.42 o 
   6  -1   9       44.47       62.34     12.82 o 
  -7   0   9       70.30       56.42     10.44 o 
  -6   0   9       20.68       27.51      5.29 o 
  -5   0   9       17.95       14.60      2.50 o 
  -4   0   9      275.07      245.41      8.03 o 
  -3   0   9       18.63       19.35      2.94 o 
  -2   0   9      114.60      115.59      5.13 o 
  -1   0   9       15.31       20.64      2.78 o 
   0   0   9       56.23       54.56      2.88 o 
   1   0   9      808.35      791.96     13.14 o 
   2   0   9      366.34      334.95      8.58 o 
   3   0   9      256.14      233.76      7.38 o 
   4   0   9        7.49        9.88      3.98 o 
   5   0   9       93.30       96.94      6.89 o 
   6   0   9       41.75       43.27      5.61 o 
  -7   1   9        9.03        6.98      2.09 o 
  -6   1   9        1.59        6.11      2.03 o 
  -5   1   9        0.74        3.34      4.60 o 
  -4   1   9       12.72       14.91      4.22 o 
  -3   1   9       74.06       65.98      4.47 o 
  -2   1   9       50.49       50.21      4.93 o 
  -1   1   9        4.08       10.46      2.06 o 
   0   1   9       49.44       49.89      3.81 o 
   1   1   9      376.88      360.39      9.26 o 
   2   1   9     1184.79     1084.59     15.98 o 
   3   1   9      189.52      177.80      8.51 o 
   4   1   9       12.46       18.60      4.33 o 
   5   1   9        6.01       14.48      3.29 o 
  -7   2   9        0.63        2.94      2.20 o 
  -6   2   9        6.40        6.75      4.22 o 
  -5   2   9       16.22       18.17      2.86 o 
  -4   2   9        7.83        9.46      2.20 o 
  -3   2   9        0.92        4.48      3.37 o 
  -2   2   9        0.29        2.88      1.54 o 
  -1   2   9       31.34       42.03      3.93 o 
   0   2   9        7.18       12.24      1.71 o 
   1   2   9       68.11       63.93      3.12 o 
   2   2   9       24.08       26.92      3.06 o 
   3   2   9       34.40       42.26      9.66 o 
   4   2   9        6.55       19.28      3.67 o 
   5   2   9        7.71        9.58      5.40 o 
  -7   3   9        0.01        5.76      2.18 o 
  -6   3   9       34.44       45.98      5.34 o 
  -5   3   9        6.73        5.88      2.37 o 
  -4   3   9        1.37        3.53      3.78 o 
  -3   3   9       11.77       10.26      2.84 o 
  -2   3   9       81.18       69.95      4.91 o 
  -1   3   9       99.64       93.14      4.50 o 
   0   3   9        1.75        4.80      1.40 o 
   1   3   9        8.92        9.80      1.51 o 
   2   3   9      123.19      115.29      5.18 o 
   3   3   9       82.43       76.60      6.41 o 
   4   3   9       31.98       31.43      4.66 o 
   5   3   9       14.02       23.16      3.94 o 
  -6   4   9       29.40       30.31      6.82 o 
  -5   4   9        8.30        9.60      2.55 o 
  -4   4   9        3.63        1.91      1.90 o 
  -3   4   9        2.66        5.08      3.35 o 
  -2   4   9        7.37        9.48      2.60 o 
  -1   4   9       10.75       18.95      6.02 o 
   0   4   9       96.55      100.82      4.69 o 
   1   4   9        0.70        6.20      2.15 o 
   2   4   9       32.92       34.02      4.61 o 
   3   4   9        0.40        0.00      2.06 o 
   4   4   9        0.02        0.00      1.70 o 
  -6   5   9        4.78        6.44      2.82 o 
  -5   5   9        0.33        0.25      1.97 o 
  -4   5   9        0.20        1.16      4.58 o 
  -3   5   9        1.29        4.18      2.16 o 
  -2   5   9        7.60        8.42      2.81 o 
  -1   5   9       63.83       59.10      4.15 o 
   0   5   9       35.50       49.11      4.31 o 
   1   5   9        2.02       12.89      2.64 o 
   2   5   9        1.28        3.11      2.62 o 
   3   5   9        3.63       10.80      2.60 o 
  -5   6   9       28.33       30.50      4.22 o 
  -4   6   9       33.07       53.32      5.98 o 
  -3   6   9       25.67       26.37      5.58 o 
  -2   6   9       18.35       20.69      3.57 o 
  -1   6   9       94.45       93.16      4.74 o 
   0   6   9       16.42       21.40      4.18 o 
   1   6   9        3.07       11.20      2.69 o 
   2   6   9       37.56       50.33      5.56 o 
  -3   7   9        1.94        3.54      5.89 o 
  -2   7   9        0.00        1.30      1.90 o 
  -1   7   9        5.13       12.76      4.75 o 
   0   7   9       70.89       79.14      9.15 o 
  -2  -7  10        0.13        6.98      3.04 o 
  -1  -7  10        1.53        1.87      2.25 o 
   0  -7  10        0.00        6.43      5.80 o 
   1  -7  10        1.61        8.09      2.85 o 
   2  -7  10        9.48       11.16      2.02 o 
   3  -7  10        1.65        7.55      2.41 o 
  -4  -6  10        3.27       16.55      3.51 o 
  -3  -6  10        2.31       10.49      2.91 o 
  -2  -6  10      112.00      113.43      7.51 o 
  -1  -6  10       14.41       21.81      4.14 o 
   0  -6  10       43.90       49.65      6.49 o 
   1  -6  10       15.37       21.18      4.15 o 
   2  -6  10        0.56        4.95      1.74 o 
   3  -6  10       27.44       34.41      3.90 o 
   4  -6  10        5.35        3.77      3.66 o 
  -5  -5  10        0.01        1.36      3.55 o 
  -4  -5  10       92.93       84.13      6.10 o 
  -3  -5  10       14.41       18.19      3.73 o 
  -2  -5  10        1.61       12.77      3.20 o 
  -1  -5  10       77.82       85.70      7.35 o 
   0  -5  10        5.93       10.83      3.44 o 
   1  -5  10       14.44       26.61      6.35 o 
   2  -5  10        9.21       15.92      2.61 o 
   3  -5  10        0.03        7.20      2.02 o 
   4  -5  10        3.24        7.56      2.70 o 
  -5  -4  10        7.80        8.91      1.92 o 
  -4  -4  10       32.82       35.97      3.94 o 
  -3  -4  10        6.14       14.40      3.36 o 
  -2  -4  10        3.72        7.69      3.00 o 
  -1  -4  10       99.89      102.61      7.20 o 
   0  -4  10       31.73       40.67      5.95 o 
   1  -4  10       60.86       62.93      7.26 o 
   2  -4  10      335.77      274.27      8.77 o 
   3  -4  10      231.94      221.43     10.24 o 
   4  -4  10       64.63       74.93      5.50 o 
   5  -4  10       40.65       43.84      4.35 o 
  -6  -3  10        0.08        3.16      4.93 o 
  -5  -3  10        2.68        4.40      1.81 o 
  -4  -3  10       17.00       16.88      2.68 o 
  -3  -3  10        7.01        9.52      2.15 o 
  -2  -3  10        0.23        4.71      2.90 o 
  -1  -3  10        4.31        5.91      3.18 o 
   0  -3  10       21.26       30.79      5.35 o 
   1  -3  10        2.22        6.40      2.43 o 
   2  -3  10      139.76      105.54      5.38 o 
   3  -3  10       51.34       50.87      4.84 o 
   4  -3  10        6.41        8.13      2.15 o 
   5  -3  10       35.60       43.71      5.98 o 
  -6  -2  10        6.88       12.83      2.19 o 
  -5  -2  10       10.12       14.30      2.48 o 
  -4  -2  10      119.50      108.39      5.43 o 
  -3  -2  10       14.57       20.39      2.85 o 
  -2  -2  10       47.88       50.56     11.88 o 
  -1  -2  10       38.57       43.98      5.86 o 
   0  -2  10       32.10       38.96      5.41 o 
   1  -2  10        0.72        5.04      2.08 o 
   2  -2  10        3.56        5.08      2.59 o 
   3  -2  10        5.14        4.19      1.78 o 
   4  -2  10       10.59       21.39      3.02 o 
   5  -2  10        1.16        8.64      2.45 o 
  -6  -1  10        9.33        6.60      3.32 o 
  -5  -1  10        0.39        3.75      2.12 o 
  -4  -1  10       11.35       14.41      2.51 o 
  -3  -1  10       15.31       12.94      3.48 o 
  -2  -1  10       18.09       20.97      4.08 o 
  -1  -1  10        0.84        3.32      2.50 o 
   0  -1  10       62.39       65.96      6.48 o 
   1  -1  10        0.05        7.12      2.64 o 
   2  -1  10      132.81      125.84      5.57 o 
   3  -1  10        1.29        2.85      2.33 o 
   4  -1  10       98.17       96.54      9.44 o 
   5  -1  10        1.53        8.37      2.58 o 
  -7   0  10        1.27        3.79      3.59 o 
  -6   0  10       44.93       45.84      8.91 o 
  -5   0  10        6.40        6.06      1.89 o 
  -4   0  10        6.94       15.10      2.97 o 
  -3   0  10       48.63       48.11      4.40 o 
  -2   0  10       34.78       39.56      3.92 o 
  -1   0  10        0.00        1.91      2.62 o 
   0   0  10        0.02        3.90      2.21 o 
   1   0  10       60.19       60.05      4.86 o 
   2   0  10        9.63       10.69      2.15 o 
   3   0  10       70.60       73.96      5.55 o 
   4   0  10        9.14       13.08      3.08 o 
   5   0  10       17.81       21.76      3.56 o 
  -7   1  10       13.34       15.29      3.00 o 
  -6   1  10        0.27        3.56      1.83 o 
  -5   1  10        1.61        8.69      3.44 o 
  -4   1  10        2.75        7.38      2.74 o 
  -3   1  10        7.78       18.28      2.92 o 
  -2   1  10        9.08       12.69      2.39 o 
  -1   1  10      124.47      142.00      5.61 o 
   0   1  10      212.21      203.37      8.79 o 
   1   1  10       12.18       16.44      3.84 o 
   2   1  10        7.85       10.14      1.90 o 
   3   1  10       22.94       30.77      8.15 o 
   4   1  10       61.48       76.02      7.48 o 
   5   1  10        4.40       11.33      2.54 o 
  -6   2  10       22.68       16.78      2.95 o 
  -5   2  10        3.20        7.06      2.35 o 
  -4   2  10       39.38       41.16      4.22 o 
  -3   2  10        9.18       11.48      2.34 o 
  -2   2  10       32.46       33.45      3.64 o 
  -1   2  10       86.70       91.21      4.49 o 
   0   2  10       70.14       73.34      6.45 o 
   1   2  10       36.68       40.16      3.87 o 
   2   2  10      348.11      351.93     12.02 o 
   3   2  10       30.45       29.43      4.73 o 
   4   2  10        2.00        3.58      2.18 o 
  -6   3  10        7.13        9.13      2.30 o 
  -5   3  10       22.54       26.04      5.38 o 
  -4   3  10       14.38       15.55      3.20 o 
  -3   3  10       32.33       37.14      4.82 o 
  -2   3  10        4.28        8.91      3.93 o 
  -1   3  10       15.87       15.83      2.97 o 
   0   3  10       21.02       30.01      3.32 o 
   1   3  10      141.44      139.83      4.76 o 
   2   3  10       18.83       22.47      4.71 o 
   3   3  10       29.54       38.73      7.46 o 
   4   3  10        1.04       10.46      3.31 o 
  -6   4  10        4.32        9.56      2.25 o 
  -5   4  10        1.64        2.11      7.22 o 
  -4   4  10       12.86       22.41      6.24 o 
  -3   4  10       10.53       18.28      4.53 o 
  -2   4  10       15.50       15.85      3.28 o 
  -1   4  10       76.89       70.36      5.45 o 
   0   4  10        3.97        7.59      1.77 o 
   1   4  10       76.94       77.27      5.78 o 
   2   4  10        0.12        0.00      2.00 o 
   3   4  10       13.81       17.73      4.66 o 
  -5   5  10        0.00        3.02      2.73 o 
  -4   5  10       13.03       21.39      3.61 o 
  -3   5  10        0.74        5.09      2.93 o 
  -2   5  10       26.31       32.03      4.59 o 
  -1   5  10       60.05       69.04      6.58 o 
   0   5  10      155.76      137.80     12.00 o 
   1   5  10        7.50       17.75      6.84 o 
   2   5  10        9.21       11.89      2.46 o 
  -4   6  10        2.90        5.03      2.36 o 
  -3   6  10       26.46       29.03      4.25 o 
  -2   6  10        1.08        4.41      2.55 o 
  -1   6  10       34.70       39.03     12.97 o 
   0   6  10        0.12        4.27      1.96 o 
   1   6  10       38.74       59.84      8.53 o 
   0  -7  11       19.55       33.11      5.98 o 
  -2  -6  11       35.13       42.84      5.62 o 
  -1  -6  11       19.82       19.47      5.04 o 
   0  -6  11       10.75       16.77      5.02 o 
   1  -6  11        1.40        5.43      2.77 o 
   2  -6  11        5.06        9.48      4.80 o 
  -4  -5  11       54.33       51.69      6.02 o 
  -3  -5  11       69.89       75.86      7.13 o 
  -2  -5  11       59.44       53.42      6.51 o 
  -1  -5  11       43.77       50.41      6.49 o 
   0  -5  11       95.37       97.19      6.97 o 
   1  -5  11       14.83       29.21      5.01 o 
   2  -5  11       13.91       12.23      3.35 o 
   3  -5  11        0.00        6.75      2.10 o 
  -4  -4  11        0.00        3.67      4.46 o 
  -3  -4  11       37.09       36.86      5.32 o 
  -2  -4  11        9.94       13.02      3.42 o 
  -1  -4  11        9.60       13.05      5.02 o 
   0  -4  11        4.97       11.19      3.67 o 
   1  -4  11        0.13        5.13      2.71 o 
   2  -4  11       58.10       59.70      7.08 o 
   3  -4  11        0.27        7.03      2.02 o 
   4  -4  11        4.71        6.33      2.12 o 
  -5  -3  11        8.56       12.15      2.35 o 
  -4  -3  11        8.02        9.06      3.07 o 
  -3  -3  11        7.68       10.57      4.18 o 
  -2  -3  11       28.29       30.90      5.28 o 
  -1  -3  11       26.63       36.80     10.42 o 
   0  -3  11        5.71       13.79      3.36 o 
   1  -3  11        7.65       10.23      3.48 o 
   2  -3  11        0.97        2.30      1.54 o 
   3  -3  11       69.81       67.40      5.04 o 
   4  -3  11        0.00        1.98      1.73 o 
  -5  -2  11        9.46       12.30      4.22 o 
  -4  -2  11       28.44       35.24      4.04 o 
  -3  -2  11        4.03       10.15      3.03 o 
  -2  -2  11       11.56       19.61      3.95 o 
  -1  -2  11        1.16        4.72      2.40 o 
   0  -2  11        0.90        7.61      2.76 o 
   1  -2  11        5.99        9.96      3.82 o 
   2  -2  11       21.61       27.12      3.52 o 
   3  -2  11        2.49        5.90      1.77 o 
   4  -2  11       69.10       86.60     15.24 o 
  -6  -1  11        2.91        6.16      1.74 o 
  -5  -1  11       32.71       26.09      3.90 o 
  -4  -1  11       13.07       14.64      3.48 o 
  -3  -1  11       36.67       42.93      4.16 o 
  -2  -1  11        3.97        7.41      5.53 o 
  -1  -1  11       53.64       56.05      6.45 o 
   0  -1  11       53.73       67.91      7.04 o 
   1  -1  11       60.79       60.99     11.93 o 
   2  -1  11       37.37       45.07      4.21 o 
   3  -1  11       22.34       27.03      3.21 o 
   4  -1  11       59.82       74.40      7.38 o 
  -6   0  11       48.43       60.09      8.17 o 
  -5   0  11       29.02       29.70      3.42 o 
  -4   0  11       86.55       72.55      4.80 o 
  -3   0  11        5.29        7.52      2.97 o 
  -2   0  11        0.09        4.37      2.37 o 
  -1   0  11      373.54      367.90     17.33 o 
   0   0  11       79.94       82.05      5.86 o 
   1   0  11      217.46      188.76      8.79 o 
   2   0  11        5.40        8.65      2.49 o 
   3   0  11       58.57       62.51      6.62 o 
   4   0  11       66.93       78.20      6.06 o 
  -6   1  11        0.74        7.30      2.07 o 
  -5   1  11       34.21       29.15      5.41 o 
  -4   1  11        0.49        7.99      2.41 o 
  -3   1  11        1.92        8.28      2.51 o 
  -2   1  11       74.29       69.71      4.46 o 
  -1   1  11      145.68      141.83      7.65 o 
   0   1  11      680.78      660.76     16.84 o 
   1   1  11       29.99       35.27      5.08 o 
   2   1  11        7.07       10.96      1.98 o 
   3   1  11       28.41       29.64      4.14 o 
   4   1  11       24.57       29.49      4.21 o 
  -6   2  11        9.58       17.70      3.04 o 
  -5   2  11        2.97        2.78      1.98 o 
  -4   2  11       16.82       20.79      3.61 o 
  -3   2  11        0.01        6.89      1.92 o 
  -2   2  11        3.35        5.40      2.32 o 
  -1   2  11       24.73       27.38      3.15 o 
   0   2  11       10.79       19.99      3.57 o 
   1   2  11       62.33       72.03      5.38 o 
   2   2  11       20.14       23.76      3.70 o 
   3   2  11        2.65       13.23      7.04 o 
  -5   3  11        0.05        1.84      2.84 o 
  -4   3  11       23.09       30.56      9.64 o 
  -3   3  11       39.63       43.51      5.27 o 
  -2   3  11       15.12       18.64      3.51 o 
  -1   3  11       26.26       17.22      3.39 o 
   0   3  11       25.98       35.23      5.49 o 
   1   3  11       60.85       69.88      7.82 o 
   2   3  11       84.28       86.23     18.97 o 
   3   3  11      123.74      130.13      7.82 o 
  -5   4  11        0.14        0.59      2.04 o 
  -4   4  11        2.93        6.53      2.37 o 
  -3   4  11        0.02        4.00      2.09 o 
  -2   4  11       70.50       71.46      5.12 o 
  -1   4  11        3.14        3.59      3.04 o 
   0   4  11        0.55        6.80      2.07 o 
   1   4  11        0.03        1.87      2.71 o 
   2   4  11        8.10       14.75      3.38 o 
  -4   5  11        1.26        9.67      3.98 o 
  -3   5  11       25.15       41.37      8.75 o 
  -2   5  11        2.60       11.74      2.61 o 
  -1   5  11        3.58        7.66      2.39 o 
   0   5  11        0.77        8.75      3.42 o 
   1   5  11        9.09       13.64      2.73 o 
  -2  -5  12        0.04        8.20      2.65 o 
  -1  -5  12        4.01       13.00      2.74 o 
   0  -5  12       41.28       46.79      6.03 o 
   1  -5  12       29.60       36.15      5.56 o 
   2  -5  12        9.48       11.11      3.29 o 
  -3  -4  12       85.58       89.95      7.20 o 
  -2  -4  12       19.86       21.79      4.33 o 
  -1  -4  12       84.62       80.36      7.02 o 
   0  -4  12      159.23      115.57      7.73 o 
   1  -4  12      196.27      175.54      9.70 o 
   2  -4  12      121.84      128.56      7.88 o 
   3  -4  12        6.87       13.22      3.29 o 
  -4  -3  12        0.84        7.22      3.22 o 
  -3  -3  12        1.53       13.45      5.78 o 
  -2  -3  12        0.13        0.63      5.98 o 
  -1  -3  12        8.16       10.13      2.99 o 
   0  -3  12      102.14       80.46      7.16 o 
   1  -3  12       50.71       53.79      6.60 o 
   2  -3  12        5.12        9.04      4.22 o 
   3  -3  12        1.41        9.04      2.75 o 
  -4  -2  12        0.47        7.08      2.47 o 
  -3  -2  12       11.58        9.55      2.85 o 
  -2  -2  12        1.78        1.33      2.13 o 
  -1  -2  12        2.79        3.56      2.42 o 
   0  -2  12       10.66       12.57      3.87 o 
   1  -2  12        0.65        8.09      2.77 o 
   2  -2  12        5.18        7.68      2.90 o 
   3  -2  12        0.33        2.61      4.16 o 
  -5  -1  12        5.10       10.74      8.66 o 
  -4  -1  12       16.98       18.43      2.89 o 
  -3  -1  12        0.04        0.97      2.34 o 
  -2  -1  12       32.09       45.47      6.15 o 
  -1  -1  12       26.17       32.73      5.08 o 
   0  -1  12       28.83       51.75      6.41 o 
   1  -1  12        5.41       14.34      3.13 o 
   2  -1  12       56.84       63.58      6.93 o 
   3  -1  12       23.45       37.16      4.07 o 
  -5   0  12        0.12        8.44      1.98 o 
  -4   0  12       30.94       28.56      3.57 o 
  -3   0  12        0.01        4.12      3.14 o 
  -2   0  12        3.61        8.56      3.31 o 
  -1   0  12       12.88       25.20      4.26 o 
   0   0  12       33.14       38.94      5.17 o 
   1   0  12       14.23       18.45      3.73 o 
   2   0  12       28.15       29.99      4.41 o 
   3   0  12        6.15       10.39      3.55 o 
  -5   1  12       10.53       11.65      3.20 o 
  -4   1  12        1.04        3.35      2.11 o 
  -3   1  12       76.41       86.32      4.63 o 
  -2   1  12      118.49      117.56      7.31 o 
  -1   1  12        2.25        7.36      3.89 o 
   0   1  12       28.61       33.28      4.89 o 
   1   1  12        0.00        3.03      2.28 o 
   2   1  12       70.47       68.91      8.35 o 
   3   1  12       20.84       23.16      3.72 o 
  -5   2  12        0.56        0.49      4.46 o 
  -4   2  12        0.02        0.00      1.88 o 
  -3   2  12       36.28       35.30      4.56 o 
  -2   2  12       20.80       25.35      4.82 o 
  -1   2  12        0.52        4.89      2.27 o 
   0   2  12      119.72      121.73     19.81 o 
   1   2  12       88.30       82.24      7.11 o 
   2   2  12        9.87       11.42      4.58 o 
  -4   3  12        0.07        5.06      2.02 o 
  -3   3  12       29.32       40.20      6.80 o 
  -2   3  12        5.38        8.06      3.02 o 
  -1   3  12       45.58       47.94      5.21 o 
   0   3  12        6.41        8.49      3.51 o 
  -3   4  12       38.34       30.51      5.24 o 
  -2   4  12        8.63       10.40      2.70 o 
  -1   4  12       21.82       28.24      4.98 o 
  -1  -4  13        0.19        5.13      4.18 o 
   0  -4  13       13.92       16.10      3.89 o 
  -2  -3  13       22.39       30.46      4.66 o 
  -1  -3  13        0.12        5.94     11.40 o 
   0  -3  13        1.09        6.17      2.58 o 
   1  -3  13       13.21       23.70      6.13 o 
  -3  -2  13        3.73       11.51      3.28 o 
  -2  -2  13        1.74        9.34      3.20 o 
  -1  -2  13        0.00        4.17      4.35 o 
   0  -2  13        6.22       16.99      3.64 o 
   1  -2  13        0.15       11.40      5.75 o 
   2  -2  13        5.88       15.91      3.38 o 
  -3  -1  13        4.15        4.89      3.84 o 
  -2  -1  13        4.14        2.95      2.50 o 
  -1  -1  13        7.85       12.07      4.82 o 
   0  -1  13       22.75       25.97      4.07 o 
   1  -1  13        7.87       13.11      3.41 o 
   2  -1  13       53.01       76.22      7.58 o 
  -3   0  13      100.64       91.36      6.48 o 
  -2   0  13       26.04       24.60      4.27 o 
  -1   0  13       90.23       89.07      6.33 o 
   0   0  13        0.97        2.86      2.10 o 
   1   0  13       28.20       30.80      4.63 o 
   2   0  13       47.13       59.62      5.49 o 
  -3   1  13       54.97       55.51      6.31 o 
  -2   1  13      182.69      170.35      8.90 o 
  -1   1  13        6.18       12.07      3.17 o 
   0   1  13        2.38        2.74      2.17 o 
   1   1  13       25.57       32.70      6.42 o 
  -3   2  13        0.61        4.55      2.21 o 
  -2   2  13        0.79        3.02      3.02 o 
  -1   2  13        7.55        9.60      3.78 o 
   0   2  13       24.42       37.59      4.73 o 
                                                 
